# Supplementary material for: Cytotoxic and Immunomodulatory Effects of Phormidesmis molle Extract on Human Cells In Vitro
Source: Int J Mol Sci. 2026 Feb 27;27(5):2236. doi: 10.3390/ijms27052236 (PMC12984838; doi:10.3390/ijms27052236)
Supplement: Supplementary file 1 [file ijms-27-02236-s001.zip]

Archive with 2 entries (2 files):
- Chemical_composition.xlsx
- Tables-ADMET.pdf
