# Supplementary material for: Cytotoxic and Immunomodulatory Effects of Phormidesmis molle Extract on Human Cells In Vitro
Source: Int J Mol Sci. 2026 Feb 27;27(5):2236. doi: 10.3390/ijms27052236 (PMC12984838; doi:10.3390/ijms27052236)
Supplement: Supplementary file 1 [file ijms-27-02236-s001.zip › Chemical_composition.xlsx]

## Sheet: Non Polar Negative
No.	Name	Formula	Molecular Weight	RT [min]	Area (Max.)	Phormidesmis molle PACC 8140	Phormidium uncinatum PACC 8693 (Control)	Ratio: P. molle /Control
1	4-Ethoxy-N-[2-(4-methoxybenzoyl)-1-benzofuran-3-yl]benzamide	C25 H21 N O5	415.143	9.414	1.5768e+07	3.98283e+06	6.09653e+06	0.653295
2	1-(2,5-Dideoxy-5-{5-[(2,4-dioxo-3,4-dihydro-1(2H)-pyrimidinyl)methyl]-1H-1,2,3-triazol-1-yl}pentofuranosyl)-5-methyl-2,4(1H,3H)-pyrimidinedione	C17 H19 N7 O6	417.138	9.426	1.58956e+07	1.33621e+07	6.52402e+06	2.04814
3	(+)-geniposide	C17 H24 O10	388.136	9.436	1.43992e+07	1.43992e+07	5.57766e+06	2.58158
4	Laurylsulfonic acid	C12 H26 O3 S	250.16	9.443	5.56344e+06	4.99234e+06	70320.9	70.9937
5	Diisopropyl 2,3,5,6,8,9,11,12-octahydro-1,4,7,10,13-benzopentaoxacyclopentadecin-15-ylphosphonate	C20 H33 O8 P	432.192	10.144	6.15303e+07	3.30473e+07	3.08783e+07	1.07024
6	Ethyl 4-{[6-(diethoxyphosphoryl)hexyl]oxy}benzoate	C19 H31 O6 P	386.187	10.157	8.4118e+07	4.39593e+07	4.70619e+07	0.934073
7	N-{4-[(2,6-Dimethyl-4-pyrimidinyl)sulfamoyl]phenyl}-4-[oxo(phenyl)acetyl]benzamide	C27 H22 N4 O5 S	514.13	10.245	4.94822e+07	4.94822e+07	1.2161e+07	4.06892
8	5-(4-Chlorophenyl)-1,2-dimethyl-N-[3-(4-methyl-1-piperazinyl)propyl]-4-(3-{4-[4-({[3-(2-methyl-2-propanyl)phenyl]sulfonyl}amino)phenyl]-1-piperazinyl}phenyl)-1H-pyrrole-3-carboxamide	C47 H58 Cl N7 O3 S	835.401	10.274	6.44046e+07	2.12764e+07	3.6718e+07	0.579455
9	2-Hydroxy-6-(10-hydroxydecyl)benzoic acid	C17 H26 O4	294.184	10.279	1.21187e+08	9.11647e+07	8.737e+07	1.04343
10	6,7-Dimethoxy-2-[(4-{[2-(trifluoromethyl)phenyl]sulfonyl}-1-piperazinyl)methyl]-4(1H)-quinazolinone	C22 H23 F3 N4 O5 S	512.135	10.287	5.0759e+07	5.0759e+07	1.62533e+07	3.123
11	2-{5-Benzyl-3-[3-(4-chlorophenoxy)phenyl]-4,6-dioxohexahydro-2H-pyrrolo[3,4-d][1,2]oxazol-2-yl}-2-phenylacetamide	C32 H26 Cl N3 O5	567.155	10.287	2.94797e+07	2.94797e+07	1.52606e+07	1.93176
12	N-{3-[(1-Amino-3-methylbutyl)(hydroxy)phosphoryl]-2-benzylpropanoyl}phenylalanine	C24 H33 N2 O5 P	460.211	10.301	3.63856e+07	1.44763e+07	8.47841e+06	1.70744
13	Paltolide C	C40 H62 Br N11 O8	903.394	10.321	5.28214e+06	3.91116e+06	45096.4	86.7289
14	4-(2,6-Dimethyl-4-morpholinyl)-7-(4-methoxyphenyl)-5-phenyl-7H-pyrrolo[2,3-d]pyrimidine	C25 H26 N4 O2	414.205	10.432	2.72123e+07	1.09709e+07	1.96846e+06	5.57336
15	Methyl tyrosinate	C10 H13 N O3	195.089	10.456	2.5422e+08	4.1687e+07	1.68809e+08	0.246947
16	N~2~-(2,4-Dimethoxyphenyl)-N-(2-ethoxyphenyl)-N~2~-[(2-nitrophenyl)sulfonyl]glycinamide	C24 H25 N3 O8 S	515.138	10.741	1.5254e+07	1.5254e+07	4.86988e+06	3.1323
17	4-Undecylbenzenesulfonic acid	C17 H28 O3 S	312.177	11.355	3.56083e+07	3.78047e+06	2.46949e+07	0.153087
18	4-Dodecylbenzenesulfonic acid	C18 H30 O3 S	326.192	11.679	1.33163e+08	1.08666e+08	1.33163e+08	0.816033
19	(2R)-3-(beta-D-Galactopyranosyloxy)-2-hydroxypropyl (9E,12E)-9,12-octadecadienoate	C27 H48 O9	516.331	11.939	3.1348e+08	3.77181e+07	1.16594e+08	0.323499
20	(2R,3R,4R,5S)-1-(6-{4-[(Adamantan-1-ylmethoxy)methyl]-1H-1,2,3-triazol-1-yl}hexyl)-2-(hydroxymethyl)-3,4,5-piperidinetriol	C26 H44 N4 O5	492.331	12.288	1.63644e+08	1.31348e+08	1.22141e+08	1.07538
21	(2E,4E)-N-[(2S,3R)-3-Hydroxy-1-{[(3E,5S,8S)-5-methyl-2,7-dioxo-1,6-diazacyclododec-3-en-8-yl]amino}-1-oxo-2-butanyl]-11-methyl-2,4-dodecadienamide	C28 H46 N4 O5	518.347	12.767	1.34831e+08	2.65305e+07	2.89602e+07	0.916101
22	6α-Naltrexol	C20 H25 N O4	343.179	13.205	2.30889e+07	2.2257e+07	1.02537e+07	2.17064
23	(4R,6S)-6-[(E)-2-{6-Fluoro-4,7,8-tris[(4-fluorophenyl)sulfanyl]-3-quinolinyl}vinyl]-4-hydroxytetrahydro-2H-pyran-2-one	C34 H23 F4 N O3 S3	665.075	13.213	2.85736e+08	1.27721e+08	7.87613e+07	1.62163
24	16-Hydroxyhexadecanoic acid	C16 H32 O3	272.236	13.679	3.16591e+07	2.18702e+07	2.22368e+07	0.983515
25	10-(4-Sulfophenyl) decanoic acid	C16 H24 O5 S	328.135	13.982	1.63926e+07	1.63926e+07	8.63287e+06	1.89886
26	N-(3-Cyano-4,5-dimethyl-2-thienyl)-2-(4-phenylpiperazino)acetamide	C19 H22 N4 O S	354.151	14.365	3.49018e+07	3.49018e+07	8.18796e+06	4.26258
27	1-(1-Benzyl-4-piperidinyl)-1-({4'-[(isobutylamino)methyl]-4-biphenylyl}methyl)-3-phenylurea	C37 H44 N4 O	560.35	14.543	1.07324e+07	1.07324e+07	87526.1	122.619
28	1-Ethyl-4-(4-oxido-2,6-diphenyl-4H-1,4-oxaphosphinin-4-yl)piperazine	C22 H25 N2 O2 P	380.166	14.632	8.35891e+06	8.35891e+06	251578	33.2259
29	(3aS,4R,7R,9R,10R,11R,13R,15R,15aR)-1-[2-(benzyloxy)ethyl]-4-ethyl-11-methoxy-3a,7,9,11,13,15-hexamethyl-2,6,8,14-tetraoxotetradecahydro-2H-oxacyclotetradecino[4,3-d][1,3]oxazol-10-yl 3,4,6-trideoxy-3-(dimethylamino)-beta-D-xylo-hexopyranoside	C40 H62 N2 O11	746.437	15.06	9.70042e+06	9.70042e+06	244038	39.7496
30	(2S,5R,8S,11S,14S,17S)-2,11,14-Tris(3-aminopropyl)-5-benzyl-17-[(1R)-1-hydroxyethyl]-8-isobutyl-3,6,9,12,15,18-hexaoxo-1,4,7,10,13,16,19-heptaazacyclohenicosane-1-carboxylic acid	C37 H62 N10 O9	790.469	15.32	4.84176e+07	4.84176e+07	5.34389e+06	9.06035
31	2-Benzyl-8-(3-methylphenyl)-5-octyl-2,3,4,5-tetrahydro-1H-pyrido[4,3-b]indole	C33 H40 N2	464.318	15.455	4.30174e+07	2.91692e+07	876881	33.2647
32	Ethyl myristate	C16 H32 O2	256.24	15.662	3.19887e+07	2.39134e+07	2.86223e+07	0.835479
33	12-[(11-{4-[2-(4-Oxo-2,5-cyclohexadien-1-ylidene)ethylidene]-1(4H)-pyridinyl}undecanoyl)amino]-N-pentyldodecanamide	C41 H65 N3 O3	647.504	15.924	3.33168e+08	3.33168e+08	9.19852e+07	3.62197
34	2-[4-(2,1,3-Benzothiadiazol-5-ylmethyl)-1-(2-phenylethyl)-2-piperazinyl]ethanol	C21 H26 N4 O S	382.182	16.025	2.51085e+07	2.51085e+07	7.88545e+06	3.18415
35	stellettin C	C32 H42 O5	506.302	16.86	2.97837e+08	1.28202e+08	1.31627e+08	0.973983
36	(2S,3R,4S)-4-(1,3-Benzodioxol-5-yl)-1-[2-(dibutylamino)-2-oxoethyl]-2-[2-(2-pyridinyl)ethyl]-3-pyrrolidinecarboxylic acid	C29 H39 N3 O5	509.289	16.903	1.00302e+09	4.94178e+08	6.10879e+08	0.808962
37	4-{4-[(5S)-5-(Aminomethyl)-2-oxo-1,3-oxazolidin-3-yl]phenyl}-3-morpholinone	C14 H17 N3 O4	291.123	16.904	2.61817e+08	1.00837e+08	1.0565e+08	0.954442
38	tert-butyl 4-[5-(6-hydroxy-4-oxo-2-phenyl-5-{[2-(propan-2-yl)phenyl]sulfanyl}-3,4-dihydro-2H-pyran-2-yl)pentanoyl]piperazine-1-carboxylate	C34 H44 N2 O6 S	608.294	17.703	1.03317e+08	3.84479e+07	2.84874e+07	1.34965
39	Methyl 6-{[(benzyloxy)carbonyl]amino}-2-{[5-(benzyloxy)-2-({[(2-methyl-2-propanyl)oxy]carbonyl}amino)-5-oxopentanoyl]amino}hexanoate	C32 H43 N3 O9	613.299	17.721	5.34282e+07	1.53397e+07	1.62301e+07	0.94514
40	Methyl 2-[8-(2-fluorobenzyl)-6-(3-methoxyphenyl)-7-methyl-3-({methyl[2-(2-pyridinyl)ethyl]amino}methyl)-5-oxo-5,8-dihydroimidazo[1,2-a]pyrimidin-2-yl]-2-methylpropanoate	C35 H38 F N5 O4	611.29	17.781	4.23357e+07	2.41079e+07	1.43842e+07	1.67599
41	Methyl phaeophorbide	C36 H38 N4 O5	606.286	17.783	2.0035e+08	7.65564e+07	7.111e+07	1.07659
42	1'-[4-(4-Methylphenyl)-1,3-thiazol-2-yl]-1,4'-bipiperidine-4'-carboxamide	C21 H28 N4 O S	384.198	18.015	7.6602e+07	7.6602e+07	3.04342e+07	2.51697
43	Stearic acid	C18 H36 O2	284.272	18.03	3.0916e+07	1.94509e+07	2.15099e+07	0.904276
44	2-{2-[4-(2-Methoxyphenyl)-1-piperazinyl]-2-oxoethyl}hexahydro-1H-isoindole-1,3(2H)-dione	C21 H27 N3 O4	385.2	18.073	1.71032e+07	1.45231e+07	7.12514e+06	2.03829
45	Cyclo(L-arginylglycyl-L-alpha-aspartyl-D-phenylalanyl-N-methyl-L-phenylalanyl)	C31 H40 N8 O7	636.3	18.317	2.66058e+08	1.09795e+08	8.60748e+07	1.27557
46	(2R,3R,4S)-3-Acetamido-4-[({2-[(carboxymethyl)amino]-2-oxoethyl}carbamoyl)amino]-2-[(1R,2R)-1,2,3-trihydroxypropyl]-3,4-dihydro-2H-pyran-6-carboxylic acid	C16 H24 N4 O11	448.142	18.382	5.04747e+07	2.66597e+07	2.21884e+06	12.0152
47	3-{[6-O-(alpha-D-Galactopyranosyl)-beta-D-galactopyranosyl]oxy}-2-[(9Z)-9-hexadecenoyloxy]propyl (9Z,12Z,15Z)-9,12,15-octadecatrienoate	C49 H84 O15	912.583	18.602	1.35412e+10	1.14813e+07	7.30357e+09	0.00157201
48	N-[(1-{[L-Lysyl-N~5~-(diaminomethylene)-L-ornithylglycyl]amino}cyclododecyl)carbonyl]glycyl-L-seryl-L-prolyl-L-phenylalanine	C46 H76 N12 O10	956.586	18.635	3.23124e+09	2.90097e+06	2.5159e+09	0.00115305
49	(2R,3R,4R,5R,8R,9S,10S,11R,12R)-9-{[1-(Adamantan-1-yl)-1H-1,2,3-triazol-4-yl]methoxy}-11-{[(2S,3R,4S,6R)-4-(dimethylamino)-3-hydroxy-6-methyltetrahydro-2H-pyran-2-yl]oxy}-5-ethyl-2,4,8,10,12,14-hexame thyl-7-oxo-6,15-dioxabicyclo[10.2.1]pentadec-1(14)-ene-3,4-diyl bis(2-methylpropanoate)	C50 H80 N4 O11	912.583	18.673	1.06965e+10	1.41261e+07	7.30357e+09	0.00193413
50	N,N'-[1,12-Dodecanediylbis(imino-3,1-propanediyl)]bis(3-phenylpropanamide)	C36 H58 N4 O2	578.457	18.91	3.38232e+07	3.38232e+07	2.37069e+06	14.2673
51	N-Cycloheptyl-5-(6,7-diethoxy-2,4-dioxo-1,4-dihydro-3(2H)-quinazolinyl)pentanamide	C24 H35 N3 O5	445.257	19.092	2.44657e+07	2.18604e+07	1.7793e+07	1.2286
52	N-[4-(4-Ethyl-1-piperazinyl)phenyl]-3,4,5-trimethoxybenzamide	C22 H29 N3 O4	399.215	19.382	4.62951e+07	4.62951e+07	2.94482e+06	15.7208
53	Etonitazene	C22 H28 N4 O3	396.218	19.389	1.41852e+08	1.41852e+08	1.39981e+07	10.1337
54	Methyl stearate	C19 H38 O2	298.288	19.435	1.48012e+08	5.94203e+07	3.66034e+07	1.62336
55	1,2-Propanediol dioctanoate	C19 H36 O4	328.262	19.445	2.18935e+07	1.00486e+07	2.20789e+06	4.55122
56	Methyl 12-hydroxystearate	C19 H38 O3	314.283	19.47	2.60168e+07	1.53333e+07	2.12042e+06	7.23126
57	1,1'-(1,12-Dodecanediyl)bis(2-methyl-1H-imidazole)	C20 H34 N4	330.278	19.47	2.6747e+07	9.52258e+06	5.01991e+06	1.89696
58	Aceperone	C24 H29 F N2 O2	396.22	19.527	3.79681e+07	2.56061e+07	779327	32.8566
59	N-{(1E,3R,4R,5R,9S,10S,11S)-10-Hydroxy-11-[(1S,3S,4R,5S,7R,8S,9R,12E,14E,17S,19R)-17-hydroxy-4-(hydroxymethyl)-3,5,7-trimethoxy-8,14-dimethyl-11-oxo-10,23-dioxabicyclo[17.3.1]tricosa-12,14,20-trien-9- yl]-4-methoxy-3,5,9-trimethyl-6-oxo-1-dodecen-1-yl}-N-methylformamide	C45 H75 N O12	821.528	19.723	8.8871e+08	2.40977e+07	1.59857e+08	0.150745
60	1-{3-[(2R,3S,4R,5R,8R,10R,11R,12S,13S,14R)-13-[(2,6-Dideoxy-3-C-methyl-3-O-methyl-alpha-L-ribo-hexopyranosyl)oxy]-2-ethyl-3,4,10-trihydroxy-3,5,8,10,12,14-hexamethyl-15-oxo-11-{[3,4,6-trideoxy-3-(dimethylamino)-beta-D-xylo-hexopyranosyl]oxy}-1-oxa-6-azacyclopentadecan-6-yl]propyl}-3-(2-naphthyl)urea	C51 H84 N4 O13	960.606	19.727	5.92518e+08	5.48459e+06	2.8682e+06	1.91221
61	(2S,4S,5S)-N-[2-(Carbamoylamino)ethyl]-6-cyclohexyl-4-hydroxy-2-isopropyl-5-{[(2S)-2-({(2S)-1-[4-(methoxymethoxy)-1-piperidinyl]-1-oxo-3-phenyl-2-propanyl}oxy)hexanoyl]amino}hexanamide	C40 H67 N5 O8	745.501	19.833	2.6632e+09	4.31232e+07	2.52218e+08	0.170976
62	(2R)-N-[(2S)-1-Amino-1-oxo-2-propanyl]-1-[(2R,5S,8R,11R,14S)-2-(3-carbamimidamidopropyl)-11-(4-chlorobenzyl)-5-isobutyl-14-(2-naphthylmethyl)-4,7,10,13,16-pentaoxo-8-(2-pyridinylmethyl)-3,6,9,12,15-pe ntaazaheptadecan-1-oyl]-2-pyrrolidinecarboxamide	C52 H67 Cl N12 O8	1022.49	19.855	8.78913e+07	7.28567e+07	2.67454e+07	2.72409
63	N~5~-[N-(N~6~,N~6~-Dimethyl-L-lysyl)carbamimidoyl]-L-ornithyl-L-prolyl-L-tyrosyl-L-isoleucyl-L-leucine	C40 H68 N10 O8	816.521	19.912	1.64506e+10	4.05022e+09	3.40779e+09	1.18852
64	(2R,3S,4R,5R,8R,10R,11R,12S,13S,14R)-13-{[2,6-dideoxy-3-C-methyl-3-O-methyl-4-C-(1H-1,2,3-triazol-1-ylmethyl)-alpha-L-xylo-hexopyranosyl]oxy}-2-ethyl-3,4,10-trihydroxy-3,5,8,10,12,14-hexamethyl-15-oxo-1-oxa-6-azacyclopentadecan-11-yl 3,4,6-trideoxy-3-(dimethylamino)-beta-D-xylo-hexopyranoside	C40 H73 N5 O12	815.528	19.939	1.5704e+10	4.04611e+09	3.4214e+09	1.18259
65	L-Arginyl-L-alpha-glutamyl-L-isoleucyl-L-alanyl-L-lysyl-L-lysyl-L-cysteinyl-L-arginine	C41 H78 N16 O11 S	1002.58	19.979	5.64145e+07	5.55456e+07	2.12749e+06	26.1086
66	O-[{(2R)-3-[(4Z,7Z,10Z,13Z,16Z,19Z)-4,7,10,13,16,19-Docosahexaenoyloxy]-2-[(15Z)-15-tetracosenoyloxy]propoxy}(hydroxy)phosphoryl]-L-serine	C52 H88 N O10 P	917.613	20.095	9.60845e+06	4.80361e+06	275676	17.4249
67	(2S)-3-{[6-O-(beta-D-Galactopyranosyl)-beta-D-galactopyranosyl]oxy}-2-(palmitoyloxy)propyl (9Z,12Z,15Z)-9,12,15-octadecatrienoate	C49 H86 O15	914.6	20.115	1.57386e+07	1.57386e+07	780792	20.1572
68	L-Tyrosine methyl ester	C10 H13 N O3	195.089	20.14	4.59777e+07	1.42447e+07	8.74413e+06	1.62906
69	3,3'-[7,12-Bis(1-ethoxyethyl)-3,8,13,17-tetramethyl-2,18-porphyrindiyl]bis{N-[2-(dimethylamino)ethyl]propanamide}	C46 H66 N8 O4	794.522	20.209	2.34132e+08	6.5072e+07	1.15244e+07	5.64643
70	Benzyl N-{[(2-methyl-2-propanyl)oxy]carbonyl}valyl-N-methylphenylalanyl-N-methylvalinate	C33 H47 N3 O6	581.348	20.234	3.3e+08	5.89168e+07	5.44754e+07	1.08153
71	N-{[(2-Methyl-2-propanyl)oxy]carbonyl}-L-phenylalanyl-N-{(3S,4S)-3-hydroxy-6-methyl-1-[(3-methylbutyl)sulfonyl]-4-heptanyl}-L-alaninamide	C30 H51 N3 O7 S	597.343	20.372	3.27694e+07	3.27694e+07	2.70456e+06	12.1164
72	1-(2-Cyanoethyl)-1-[3-(13-[(2,6-dideoxy-3-C-methyl-3-O-methylhexopyranosyl)oxy]-2-ethyl-3,4,10-trihydroxy-3,5,8,10,12,14-hexamethyl-15-oxo-11-{[3,4,6-trideoxy-3-(dimethylamino)hexopyranosyl]oxy}-1-oxa -6-azacyclopentadecan-6-yl)propyl]-3-phenylurea	C50 H85 N5 O13	963.616	20.4	1.17853e+08	1.17853e+08	7.90465e+06	14.9094
73	L-Tyrosyl-L-leucyl-L-phenylalanyl-L-glutaminyl-L-prolyl-L-glutaminyl-N~5~-(diaminomethylene)-L-ornithyl-L-phenylalaninamide	C54 H76 N14 O11	1096.58	20.423	3.83892e+07	3.83892e+07	2.76513e+06	13.8834
74	2,2',2''-{(3beta)-Lup-20(29)-ene-3,28,30-triyltris[oxy(2-oxo-2,1-ethanediyl)-1,1-cyclopentanediyl]}triacetic acid	C57 H86 O12	962.614	20.427	1.38675e+09	4.604e+08	2.84301e+07	16.1941
75	L-Phenylalanyl-L-leucyl-L-alpha-glutamyl-L-alpha-glutamyl-L-leucine	C31 H47 N5 O10	649.335	20.482	9.48354e+06	3.60927e+06	604704	5.96865
76	L-Arginyl-N-(2-aminoethyl)glycyl-L-arginyl-L-norvalyl-L-tyrosyl-3-amino-L-alanyl-5-methyl-L-norleucyl-N~2~-(2-aminoethyl)glycinamide	C44 H80 N18 O9	1004.63	20.509	3.8091e+07	2.04356e+07	402142	50.8168
77	(2R,3R,4R,4aS,10bS)-9-Methoxy-2-[(octanoyloxy)methyl]-6-oxo-2,3,4,4a,6,10b-hexahydropyrano[3,2-c]isochromene-3,4,8,10-tetrayl tetraoctanoate	C54 H86 O14	958.603	20.581	1.13063e+10	2.43343e+09	1.43081e+08	17.0074
78	(3R,6R,9S,12S,15R,18R,21S,24S,27R,30R,33S,36S)-6-(Cyclohexylmethyl)-9-[(1R)-1-hydroxyethyl]-18,30-diisobutyl-3,15,21,27,33-pentaisopropyl-12,24,36-trimethyl-1,7,13,19,25,31-hexaoxa-4,10,16,22,28,34-he xaazacyclohexatriacontane-2,5,8,11,14,17,20,23,26,29,32,35-dodecone	C59 H98 N6 O19	1194.69	20.609	8.3851e+07	3.87687e+07	511212	75.8367
79	5-Fluoro AMB metabolite 5	C18 H25 N3 O4	347.185	20.889	5.95016e+09	4.42118e+09	2.08957e+08	21.1583
80	L-Isoleucyl-L-leucyl-L-seryl-L-prolyl-L-phenylalanyl-L-methionyl-L-prolyl-L-leucyl-L-leucine	C51 H83 N9 O11 S	1029.6	21.015	2.38213e+08	6.89826e+06	8.46907e+06	0.814524
81	1-{3-[(2R,3S,4R,5R,8R,10R,11R,12S,13S,14R)-13-[(2,6-Dideoxy-3-C-methyl-3-O-methyl-alpha-L-ribo-hexopyranosyl)oxy]-2-ethyl-3,4,10-trihydroxy-3,5,8,10,12,14-hexamethyl-15-oxo-11-{[3,4,6-trideoxy-3-(dime thylamino)-beta-D-xylo-hexopyranosyl]oxy}-1-oxa-6-azacyclopentadecan-6-yl]propyl}-3-(2-naphthyl)urea	C51 H84 N4 O13	960.603	21.227	5.68254e+07	2.42148e+07	1.59447e+07	1.51867
82	N-(Tert-Butoxycarbonyl)-3-Methyl-L-Valyl-(4r)-N-{(1r,2s)-1-[(Cyclopropylsulfonyl)carbamoyl]-2-Ethenylcyclopropyl}-4-[(6-Methoxyisoquinolin-1-Yl)oxy]-L-Prolinamide	C35 H47 N5 O9 S	713.308	21.264	8.93615e+06	3.40241e+06	113856	29.8836
83	N-[(2S)-4-Amino-2-{[(2S)-4-amino-2-({(2R)-4-amino-2-[(4-methylhexanoyl)amino]butanoyl}amino)butanoyl]amino}butanoyl]-L-alanyl-N-[(2S)-4-amino-1-{[(2S)-4-amino-1-{[(1S)-1-carboxy-3-methylbutyl]amino}-1 -oxo-2-butanyl]amino}-1-oxo-2-butanyl]-D-phenylalaninamide	C45 H79 N13 O10	961.61	21.364	4.83025e+09	6.25199e+07	4.03901e+06	15.479
84	Methyl N-[(4E)-3-methoxy-4-octacosenoyl]phenylalaninate	C39 H67 N O4	613.507	21.387	2.52499e+09	2.52499e+09	2.6056e+08	9.69061
85	tert-butyl [(2S)-5-({(2S,3S)-1-cyclohexyl-3-hydroxy-5-[(2-methylpropyl)carbamoyl]hex-5-en-2-yl}carbamoyl)-3-hydroxy-1-phenylundecan-2-yl]carbamate	C40 H67 N3 O6	685.504	21.472	5.00115e+07	5.00115e+07	4.77776e+06	10.4676
86	(3S,6S,12S,15S,18R,21E,24S,25S,26S)-12-[(2R)-2-Butanyl]-24-hydroxy-6,15,18-triisopropyl-3,4,10,13,21,25-hexamethyl-26-[(2E)-2-penten-2-yl]-1,19-dioxa-4,7,10,13,16-pentaazacyclohexacos-21-ene-2,5,8,11, 14,17,20-heptone	C43 H73 N5 O10	819.539	21.748	5.25764e+09	4.81942e+08	8.94577e+08	0.538737
87	{(2R,3R,3aR,9aR)-3-[(16-Ethoxy-16-oxohexadecanoyl)oxy]-6-imino-2,3,3a,9a-tetrahydro-6H-furo[2',3':4,5][1,3]oxazolo[3,2-a]pyrimidin-2-yl}methyl ethyl hexadecanedioate	C45 H75 N3 O10	817.549	21.868	1.27803e+10	1.20613e+09	2.23599e+09	0.539418
88	N~2~-(Cyclopropylcarbonyl)-L-lysyl-L-arginyl-L-lysyl-L-leucyl-L-phenylalanylglycine	C39 H65 N11 O8	815.503	21.895	8.49741e+08	1.60993e+08	3.38814e+08	0.475165
89	Methyl 6-{[(3beta)-3-(beta-D-glucopyranosyloxy)-28-oxoolean-12-en-28-yl]amino}hexanoate	C43 H71 N O9	745.51	21.915	2.48848e+09	3.20123e+06	8.69947e+08	0.0036798
90	L-Alanyl-L-leucyl-L-tyrosyl-L-alanyl-L-seryl-L-arginyl-L-leucyl-L-serinamide	C39 H66 N12 O11	878.496	21.922	7.48742e+07	7.48742e+07	1.30921e+07	5.71902
91	(1R,8R,14R)-14-Acetoxy-1-{(2R,5R)-5-[(1R)-1-acetoxytridecyl]tetrahydro-2-furanyl}-15-[(5S)-5-methyl-2-oxo-2,5-dihydro-3-furanyl]-1,8-pentadecanediyl diacetate	C45 H76 O11	792.537	21.936	4.20818e+09	2.11594e+08	4.20818e+09	0.0502817
92	N-{[(2-Methyl-2-propanyl)oxy]carbonyl}-L-phenylalanyl-N-(1-{[(2S)-1-({3-[bis(2-hydroxyethyl)amino]propyl}amino)-4-methyl-1-oxo-2-pentanyl]amino}-3-hydroxy-6-methyl-1-oxo-4-heptanyl)-L-histidinamide	C41 H68 N8 O9	816.507	21.939	1.1779e+08	3.91243e+07	2.39278e+07	1.6351
93	1,2-DOCOSAHEXANOYL-SN-GLYCERO-3-PHOSPHOSERINE	C50 H74 N O10 P	879.504	21.99	7.97747e+07	2.29206e+07	4.32952e+07	0.529403
94	(3S)-3-{[(3S)-3-({[(1R,2R)-2-{[(3S)-6-Amino-3-{[(3S)-3-({[(1R,2R)-2-aminocyclohexyl]carbonyl}amino)-5-methylhexanoyl]amino}hexanoyl]amino}cyclohexyl]carbonyl}amino)-5-methylhexanoyl]amino}hexanedioic acid	C40 H71 N7 O9	793.531	22	1.04997e+10	5.15354e+07	5.15848e+09	0.00999044
95	(2S,4S,5S)-N-(3-Acetamidopropyl)-6-cyclohexyl-4-hydroxy-2-isopropyl-5-{[(2S)-2-({(2S)-1-[4-(methoxymethoxy)-1-piperidinyl]-1-oxo-3-phenyl-2-propanyl}oxy)hexanoyl]amino}hexanamide	C42 H70 N4 O8	758.519	22.178	2.30164e+09	1.72192e+06	8.85258e+08	0.0019451
96	Methyl 4-(24-methoxy-7,12,24-trioxochol-3-en-3-yl)-3,7,12-trioxocholan-24-oate	C50 H70 O9	814.503	22.267	2.54653e+08	2.54653e+08	1.42829e+06	178.292
97	(3S,6S,9R,12S,15S,19R)-3-{[(2R)-1-({(2S)-1-[(2-Acetamidoethyl)sulfanyl]-1-oxo-2-propanyl}amino)-4-methyl-1-oxo-2-pentanyl]carbamoyl}-15-(3-amino-3-oxopropyl)-19-hydroxy-9,12-diisobutyl-6-isopropyl-5,8 ,11,14,17-pentaoxo-4,7,10,13,16-pentaazaicosan-1-oic acid	C43 H75 N9 O13 S	957.52	22.28	2.2194e+07	1.43172e+07	1.75199e+07	0.817197
98	N-[4-(4-{[(2S)-1-{[(2S)-1-{[2-(Diethylamino)ethyl]amino}-1-oxo-2-propanyl]amino}-4-methyl-1-oxo-2-pentanyl]carbamoyl}phenoxy)benzoyl]-L-isoleucyl-N-butyl-L-leucinamide	C45 H71 N7 O7	821.543	22.587	1.26562e+08	452575	1.16759e+06	0.387613
99	1-(1Z-hexadecenyl)-2-(4Z,7Z,10Z,13Z,16Z,19Z-docosahexaenoyl)-sn-glycero-3-phosphoethanolamine	C43 H74 N O7 P	747.519	22.625	2.03411e+08	607660	1.24892e+06	0.486547
100	N-[(1-{N~2~-[(3R)-3-Cyclohexylbutanoyl]-N~6~-decanoyl-L-lysyl}-2-piperidinyl)carbonyl]-L-alpha-aspartyl-L-prolyl-N-propyl-L-threoninamide	C48 H83 N7 O10	917.619	23.025	7.34547e+08	2.46901e+08	2.18978e+08	1.12751
101	L-alpha-Glutamyl-L-leucyl-L-alanylglycyl-L-phenylalanylglycyl-L-isoleucyl-L-leucyl-L-threonyl-L-valine	C48 H78 N10 O14	1018.57	23.047	2.28189e+07	2.28189e+07	667281	34.1969
102	L-Arginyl-L-glutaminyl-D-tryptophyl-L-phenylalanyl-D-tryptophyl-L-leucyl-L-norleucinamide	C54 H74 N14 O8	1046.58	23.089	2.93521e+07	2.93521e+07	1.968e+07	1.49147
103	2-Hydroxytetracosanoic acid	C24 H48 O3	384.361	23.545	6.47429e+07	1.61674e+07	2.84688e+07	0.567899
104	(2alpha,3beta,5alpha,6alpha,25R)-3-{[6-Deoxy-alpha-D-mannopyranosyl-(1->2)-[6-deoxy-alpha-D-mannopyranosyl-(1->4)]-beta-D-glucopyranosyl]oxy}-2-hydroxyspirostan-6-yl decanoate	C55 H92 O19	1056.63	23.627	4.98973e+06	4.98973e+06	178012	28.0302
105	(8alpha,9beta,11beta,14beta,23S,24R)-3-Oxodammar-13(17)-ene-11,23,24,25-tetrayl tetrabutanoate	C46 H74 O9	770.533	23.78	4.00023e+08	2.28206e+08	6.47327e+07	3.52536
106	(2R,3S,4R,5R,8R,10R,11R,12S,13S,14R)-2-Ethyl-3,4,10-trihydroxy-6-{3-[(6-methoxy-2-methyl-4-quinolinyl)amino]propyl}-3,5,8,10,12,14-hexamethyl-15-oxo-11-{[3,4,6-trideoxy-3-(dimethylamino)-beta-D-xylo-h exopyranosyl]oxy}-1-oxa-6-azacyclopentadecan-13-yl 2,6-dideoxy-3-C-methyl-3-O-methyl-alpha-L-ribo-hexopyranoside	C51 H86 N4 O13	962.619	23.814	9.86129e+08	3.12875e+07	6.53946e+07	0.478442
107	2-(4-Morpholinyl)ethyl [(3S,5S,6S)-7-cyclohexyl-5-hydroxy-6-{[(2S)-2-({(2S)-1-[4-(methoxymethoxy)-1-piperidinyl]-1-oxo-3-phenyl-2-propanyl}oxy)hexanoyl]amino}-2-methyl-3-heptanyl]carbamate	C43 H72 N4 O9	788.53	23.834	1.35282e+08	1.0998e+06	7.37454e+07	0.0149135
108	3,3'-[8-(1-Hydroxy-5,9,13-trimethyl-4,8,12-tetradecatrien-1-yl)-3,7,12,17-tetramethyl-13-vinyl-1,2,3,6,7,8,9,12,17,18,22,24-dodecahydroporphyrin-2,18-diyl]dipropanoic acid	C49 H72 N4 O5	796.549	24.304	4.40933e+09	2.42655e+09	9.33575e+08	2.5992
109	L-Arginyl-L-valyl-L-tyrosyl-L-valyl-L-histidyl-L-prolyl-L-leucine	C42 H66 N12 O9	882.511	24.745	6.01808e+07	3.22217e+07	787759	40.9031
110	(1S,3S,5R,6R,7S,8R,20S,22R,24R,25S,26S,27R,29S,31R,32R,33R)-33-{[(2S,3R,4S,5R,6S)-5-Acetoxy-3,4-dihydroxy-6-methyltetrahydro-2H-pyran-2-yl]oxy}-6,25,26,32-tetrahydroxy-5,24,31-trimethyl-10-oxo-20-prop yl-2,4,9,21,23,28,30-heptaoxatetracyclo[27.3.1.0~3,8~.0~22,27~]tritriacont-7-yl (2R,3R)-3-hydroxy-2-methylbutanoate (non-preferred name)	C45 H76 O21	952.491	24.815	3.07507e+07	2.88999e+07	864381	33.4342
111	(2R)-3-{[(2-Aminoethoxy)(hydroxy)phosphoryl]oxy}-2-[(9Z,12Z)-9,12-octadecadienoyloxy]propyl (7Z,10Z,13Z,16Z,19Z)-7,10,13,16,19-docosapentaenoate	C45 H76 N O8 P	789.527	24.837	1.83305e+08	1.26566e+07	5.04697e+07	0.250777
112	L-alpha-Aspartyl-L-alpha-glutamyl-L-valyl-L-valyl-N-{(1R)-3-(2,5-dimethylphenyl)-1-[(1S,2S,6R,8S)-2,9,9-trimethyl-3,5-dioxa-4-boratricyclo[6.1.1.0~2,6~]dec-4-yl]propyl}-D-prolinamide	C45 H69 B N6 O11	880.508	24.878	1.99442e+07	1.99442e+07	1.52465e+07	1.30812
113	Bis(2-methyl-2-propanyl) 1,12-dodecanediylbis({3-[(3-phenylpropanoyl)amino]propyl}carbamate)	C46 H74 N4 O6	778.562	25.109	2.07408e+09	1.40157e+08	9.07492e+08	0.154444
114	14,23-Bis(2-methoxybenzyl)-7,14,23,30-tetraazatricyclo[30.2.2.2~2,5~]octatriaconta-1(34),2,4,32,35,37-hexaene-13,24-dione	C50 H68 N4 O4	788.521	25.928	2.1886e+08	2.44253e+07	964254	25.3308
115	1-{3-[(2R,3S,4R,5R,8R,10R,11R,12S,13S,14R)-13-[(2,6-Dideoxy-3-C-methyl-3-O-methyl-alpha-L-ribo-hexopyranosyl)oxy]-2-ethyl-3,4,10-trihydroxy-3,5,8,10,12,14-hexamethyl-15-oxo-11-{[3,4,6-trideoxy-3-(dime thylamino)-beta-D-xylo-hexopyranosyl]oxy}-1-oxa-6-azacyclopentadecan-6-yl]propyl}-3-[2-(1-piperidinyl)ethyl]thiourea	C48 H91 N5 O12 S	961.634	26.267	4.62058e+08	4.62058e+08	1.10602e+08	4.17768
116	N~5~-(Diaminomethylene)-L-ornithyl-N~5~-(diaminomethylene)-L-ornithyl-L-methionyl-L-lysyl-L-tryptophyl-L-lysyl-L-lysinamide	C46 H82 N18 O7 S	1030.63	26.308	3.98775e+07	6.41291e+06	2.84068e+07	0.225753
117	Methyl 6-amino-6-deoxy-2,3-di-O-tetradecyl-alpha-D-glucopyranoside	C35 H71 N O5	585.535	26.421	6.75306e+08	2.02036e+07	1.0752e+08	0.187906
118	(2S)-3-{[6-O-(beta-D-Galactopyranosyl)-beta-D-galactopyranosyl]oxy}-2-(palmitoyloxy)propyl (9Z,12Z)-9,12-octadecadienoate	C49 H88 O15	916.61	26.545	3.61297e+07	1.35327e+07	1.34841e+07	1.0036
119	(2E)-2-Butene-1,4-diyl bis[4-(hexadecylamino)benzoate]	C50 H82 N2 O4	774.627	26.545	2.48708e+08	2.48444e+07	6.23482e+07	0.398478
120	5,10,15,20-Tetra-p-tolyl-21H,23H-porphine	C48 H38 N4	670.306	26.555	3.81082e+07	1.71805e+07	5.83172e+06	2.94604
121	(2S)-3-{[6-O-(beta-D-Galactopyranosyl)-beta-D-galactopyranosyl]oxy}-2-(palmitoyloxy)propyl (9Z)-9-octadecenoate	C49 H90 O15	918.631	26.561	1.10017e+08	1.10017e+08	3.50672e+07	3.13732
122	2-Decyl-1,4-naphthoquinone	C20 H26 O2	298.194	26.581	3.27982e+07	1.09187e+07	2.96242e+06	3.68573
123	(2S,5R,6S)-2,5-Bis({[5-azido-5-deoxy-2,3-O-(1-ethylpropylidene)-beta-D-ribofuranosyl]oxy}methyl)-1-[5-(2,4-dioxo-3,4-dihydro-1(2H)-pyrimidinyl)pentyl]-3-oxo-1,4-diazepan-6-yl palmitate	C52 H86 N10 O13	1058.64	26.636	5.75673e+07	5.75673e+07	7.73304e+06	7.44433
124	(1Z)-N-[(2S,3S,4R,8E)-1,3,4-Trihydroxy-8-octadecen-2-yl]hexadecanimidic acid	C34 H67 N O4	553.509	26.701	7.07202e+07	1.80902e+07	2.48525e+07	0.7279
125	N,N'-[1,3-Phenylenebis(methylenecarbamoyl)]bis(N,N'-dicyclohexyl-4-morpholinecarboximidamide)	C44 H70 N8 O4	774.553	26.751	1.11605e+09	6.19002e+08	4.32266e+08	1.43199
126	methyl N-({(3R,6R)-7-[N-(tert-butoxycarbonyl)-L-phenylalanyl]-6-methyl-5-oxo-1-oxa-4,7-diazacyclododecan-3-yl}carbonyl)-L-valyl-L-isoleucyl-L-histidinate	C43 H66 N8 O10	854.489	26.828	3.92295e+07	3.92295e+07	3.09676e+06	12.6679
127	1-{[5-Hydroperoxy-3,4-dihydroxy-6-(hydroxymethyl)tetrahydro-2H-pyran-2-yl]oxy}-3-[(9E,12E)-9,12-octadecadienoyloxy]-2-propanyl (9E,12E,15E)-9,12,15-octadecatrienoate	C45 H76 O11	792.54	26.847	6.98413e+08	6.03893e+08	4.58944e+08	1.31583
128	2-{[(3beta,5beta,7alpha,8xi,12alpha)-7,12-dihydroxy-3-{2-[{4-[(11beta,17beta)-17-hydroxy-3-oxo-17-(prop-1-yn-1-yl)estra-4,9-dien-11-yl]phenyl}(methyl)amino]ethoxy}-24-oxocholan-24-yl]amino}ethanesulfonic acid	C56 H80 N2 O9 S	956.554	26.852	8.81831e+07	8.35436e+06	4.53725e+07	0.184128
129	7,30-Bis(2-methoxybenzyl)-14,23-dimethyl-7,14,23,30-tetraazatricyclo[30.2.2.2~2,5~]octatriaconta-1(34),2,4,32,35,37-hexaene-13,24-dione	C52 H72 N4 O4	816.556	26.856	1.13875e+08	1.35587e+07	1.49409e+07	0.907492
130	2-amino-3-quinoxalinecarbonitrile-1,4-dioxide	C9 H6 N4 O2	202.049	26.859	1.11104e+08	3.74653e+07	2.80926e+07	1.33364
131	(16Z,19E)-29-Amino-26-hydroxy-26-oxido-21,25,27-trioxa-26lambda~5~-phosphanonacosa-16,19-dien-23-yl (4Z,7Z,10Z,13Z,16Z,19Z)-4,7,10,13,16,19-docosahexaenoate	C47 H80 N O7 P	801.571	26.879	8.42595e+09	6.78265e+09	4.30035e+09	1.57723
132	2-Hydroxy-1,3-propanediyl (2E,2'E)bis{2-methyl-3-[4-(tetradecyloxy)phenyl]acrylate}	C51 H80 O7	804.588	26.886	2.32406e+08	8.77797e+07	6.28188e+06	13.9735
133	[(1E,4E)-3-Oxo-1,4-pentadiene-1,5-diyl]bis-6-methoxy-3,1-phenylene dihexadecanoate	C51 H78 O7	802.573	26.899	1.60324e+09	3.92053e+08	9.25884e+08	0.423437
134	(2S,4S,5S)-6-Cyclohexyl-4-hydroxy-2-isopropyl-5-{[(2S)-2-({(2S)-1-[4-(methoxymethoxy)-1-piperidinyl]-1-oxo-3-phenyl-2-propanyl}oxy)hexanoyl]amino}-N-[4-(4-morpholinyl)butyl]hexanamide	C45 H76 N4 O8	800.566	26.9	2.75358e+10	6.73449e+09	1.0779e+10	0.624777
135	O-[{(2R)-2-[(13Z)-13-Docosenoyloxy]-3-[(9Z)-9-octadecenoyloxy]propoxy}(hydroxy)phosphoryl]-L-serine	C46 H86 N O10 P	843.602	26.901	8.92988e+07	3.89562e+07	4.70261e+07	0.828394
136	2-hydroxycerotic acid	C26 H52 O3	412.393	27.053	6.06989e+07	3.6548e+07	5.17583e+07	0.706129
137	Dioleoylphosphatidylethanolamine	C41 H78 N O8 P	743.549	27.229	1.53896e+08	4.95354e+07	8.94073e+07	0.554042
138	(2S)-2-(Henicosanoyloxy)-3-[(5Z,8Z,11Z,14Z,17Z)-5,8,11,14,17-icosapentaenoyloxy]propyl (10Z,13Z,16Z)-10,13,16-docosatrienoate	C66 H112 O6	1000.85	27.317	2.34631e+07	2.34631e+07	2.27513e+06	10.3128
139	7-Hydroxycholest-5-en-3-yl 4-methylpentanoate	C33 H56 O3	500.425	27.319	2.27997e+07	2.27997e+07	1.59778e+06	14.2696
140	4,5,6,7-Tetrabromo-2-[6-iodo-4-oxo-2-(2-thienyl)-3(4H)-quinazolinyl]-1H-isoindole-1,3(2H)-dione	C20 H6 Br4 I N3 O3 S	810.589	27.32	1.64839e+08	1.64839e+08	8.19014e+07	2.01265
141	Methyl N-(9-{[(3beta)-3-hydroxy-28-oxolup-20(29)-en-28-yl]amino}nonanoyl)-L-phenylalaninate	C49 H76 N2 O5	772.575	27.378	2.73455e+07	2.73455e+07	7.24653e+06	3.77359
142	bis(2,3,6-tribromo-dihydroxybenzyl)ether	C14 H8 Br6 O5	729.548	27.408	2.62893e+08	3.40289e+07	6.32706e+07	0.537831
143	2-Methyl-2-propanyl (3-{[3-(4-{3-[(7-chloro-4-quinolinyl)amino]propyl}-1-piperazinyl)propyl](cyclopropylmethyl)amino}-3-oxopropyl)carbamate	C31 H47 Cl N6 O3	586.338	27.48	7.32176e+07	5.21263e+07	4.18535e+07	1.24545
144	(2R)-1-(Pentadecanoyloxy)-3-(phosphonooxy)-2-propanyl tetracosanoate	C42 H83 O8 P	746.58	27.501	4.03868e+07	1.45581e+07	2.16303e+07	0.673041
145	7-Hydroxy-8-[(2-hydroxy-4-sulfo-1-naphthyl)diazenyl]-1,3,6-naphthalenetrisulfonic acid	C20 H14 N2 O14 S4	633.932	27.612	1.1001e+08	5.96447e+07	5.14614e+07	1.15902
146	alpha,alpha'-Trehalose 6-mycolate	C44 H82 O13	818.576	27.68	2.83906e+07	2.73318e+07	1.22341e+07	2.23406
147	1-stearoyl-2-(8Z,11Z,14Z-icosatrienoyl)-sn-glycero-3-phosphoserine	C44 H80 N O10 P	813.552	27.693	6.97721e+07	2.40564e+07	3.15848e+07	0.761644
148	1,1'-(1,3-Propanediyldi-4,1-piperidinediyl)bis{6-[ethyl(2-methoxybenzyl)amino]-1-hexanone}	C45 H72 N4 O4	732.553	27.797	4.98183e+07	2.05537e+06	2.30739e+06	0.890773
149	N~2~-Acetyl-N-[(3S,6S,7S,10S,11S,15S,17S,20S,25aS)-10-[(2S)-2-butanyl]-11-hydroxy-20-isobutyl-15-isopropyl-3-(4-methoxybenzyl)-2,6,17-trimethyl-1,4,8,13,16,18,21-heptaoxodocosahydro-15H-pyrrolo[2,1-f] [1,15,4,7,10,20]dioxatetraazacyclotricosin-7-yl]-N~2~-methyl-D-leucinamide	C51 H80 N6 O13	984.578	27.907	2.92572e+07	2.40753e+07	3.48767e+06	6.90298
150	N~3~-[(2S,5S,8S,11S,14S,17S)-17-Amino-2,5,8,11,14-pentakis(4-hydroxybenzyl)-18-(4-hydroxyphenyl)-3,6,9,12,15-pentaazaoctadec-1-yl]-beta-alaninamide	C57 H74 N8 O7	982.571	27.931	1.43337e+08	1.35429e+08	3.07097e+07	4.40997
151	3-{1-[(2S,3S)-1-(4-{4-(4-{(2S,3S)-2-[4-(3-Carbamimidamidopropyl)-1H-1,2,3-triazol-1-yl]-3-methylpentanoyl}-1-piperazinyl)-6-[(2-{2-[2-(2-propyn-1-yloxy)ethoxy]ethoxy}ethyl)amino]-1,3,5-triazin-2-yl}-1 -piperazinyl)-3-methyl-1-oxo-2-pentanyl]-1H-1,2,3-triazol-4-yl}propanoic acid	C43 H69 N17 O7	935.553	27.931	6.86245e+09	4.44778e+09	3.62175e+09	1.22807
152	(2S,3S,4R)-6-{[(3R,4S,5S,6R,7R,9R,11R,12R,13S,14R)-6-{[(3R,4S,6R)-4-(Dimethylamino)-3-hydroxy-6-methyltetrahydro-2H-pyran-2-yl]oxy}-14-ethyl-12,13-dihydroxy-7-methoxy-3,5,7,9,11,13-hexamethyl-2,10-dio xooxacyclotetradecan-4-yl]oxy}-4-methoxy-2,4-dimethyltetrahydro-2H-pyran-3-yl 4-methoxybenzyl malonate	C49 H79 N O17	953.532	27.961	9.94504e+07	7.46109e+07	4.81212e+07	1.55048
153	(4S)-4-(Butyrylamino)-5-[(4S,7S,14S,17S,20S)-14,20-di[(2S)-2-butanyl]-22-hydroxy-17-(4-hydroxybenzyl)-4-isobutyl-10,18-dimethyl-3,6,13,16,19,25-hexaoxo-12-oxa-2,5,8,15,18,21-hexaazatricyclo[19.3.1.0~7 ,11~]pentacos-8-yl]-5-oxopentanamide	C48 H74 N8 O12	954.538	27.966	4.44981e+07	2.61038e+07	6.10544e+06	4.2755
154	N-[(2E)-3-(1-Naphthyl)-2-propenoyl]-L-seryl-L-tyrosyl-D-leucyl-L-leucyl-L-arginyl-N-ethyl-L-prolinamide	C50 H70 N10 O9	954.534	27.968	1.37991e+08	1.12726e+08	6.10544e+06	18.4632
155	5,5'-[(1,5-Dioxo-1,5-pentanediyl)di-4,1-piperazinediyl]bis{N-[8-chloro-11-(4-methyl-1-piperazinyl)-5H-dibenzo[b,e][1,4]diazepin-5-yl]-5-oxopentanamide}	C59 H72 Cl2 N14 O6	1142.51	27.968	4.92729e+07	4.11085e+07	1.3177e+07	3.11972
156	L-Lysyl-D-tryptophyl-L-phenylalanyl-4-benzoyl-D-phenylalanyl-L-leucyl-L-leucinamide	C54 H69 N9 O7	955.533	27.977	7.53338e+07	3.49196e+07	2.10883e+07	1.65588
157	(4S,7S,10S,19S,22S,25S,28S,34S)-10,28-Bis(4-aminobutyl)-7,25-bis(hydroxymethyl)-4,22-diisopropyl-1,3,6,9,12,16,21,24,27,30-decaazatricyclo[32.2.0.0~16,19~]hexatriacontane-2,5,8,11,15,20,23,26,29,33-decone	C42 H72 N12 O12	936.541	27.98	1.36883e+10	8.60413e+09	7.34803e+09	1.17094
158	N~2~-{[(2-Methyl-2-propanyl)oxy]carbonyl}-L-arginyl-L-alanyl-D-tryptophyl-L-phenylalanyl-D-prolyl-N-pentyl-L-prolinamide	C49 H71 N11 O8	941.548	27.985	1.18416e+09	8.27042e+08	5.82796e+08	1.41909
159	2-[(5aR,11S,14S,17S,20S,23S,26S,28aS)-11,20-Dibenzyl-23-(4-biphenylylmethyl)-26-(3-carbamimidamidopropyl)-14-methyl-5,10,13,16,19,22,25,28-octaoxohexacosahydro-1H,5H-dipyrrolo[1,2-a:1',2'-d][1,4,7,10, 13,16,19,22]octaazacyclotetracosin-17-yl]acetamide (non-preferred name)	C56 H68 N12 O9	1052.52	27.986	4.08278e+08	4.08278e+08	1.35954e+08	3.00306
160	Benzyl N~2~-({[2'-(3-methylbutoxy)-1,1'-binaphthalen-2-yl]oxy}acetyl)-D-arginyl-D-arginyl-L-leucinate	C52 H67 N9 O7	929.52	27.987	1.40027e+08	1.0698e+08	9.10263e+07	1.17526
161	L-alpha-Aspartyl-L-alpha-glutamyl-L-valyl-L-valyl-N-{(1R)-3-(4-cyclohexylphenyl)-1-[(1S,2S,6R,8S)-2,9,9-trimethyl-3,5-dioxa-4-boratricyclo[6.1.1.0~2,6~]dec-4-yl]propyl}-D-prolinamide	C49 H75 B N6 O11	934.562	27.992	2.63481e+08	1.94999e+08	7.64789e+07	2.54971
162	4-[(2-{[(7Z,9aR,13R,21aS,25aR,26aS,30aS)-1-Hydroxy-9a,13,20,21a,25a,26a,30a-heptamethyl-18-oxo-2,3,4a,5,5a,6a,9,9a,10a,11,11a,12a,13,14,14a,15a,16,16a,18,20a,21a,22,22a,23a,24,25,25a,26a,27,27a,28a,29 ,29a,30a-tetratriacontahydro-1H-pyrano[2'',3'':5',6']pyrano[2',3':5,6]pyrano[3,2-b]pyrano[2'''''',3'''''':5''''',6''''']pyrano[2''''',3''''':5'''',6'''']pyrano[2'''',3'''':6''',7''']oxepino[2''',3''…	C54 H76 O17	996.506	27.994	1.12674e+08	8.87834e+06	4.67181e+07	0.190041
163	O-benzyl-N-(tert-butoxycarbonyl)-L-tyrosyl-N~6~-(tert-butoxycarbonyl)-L-lysyl-N-{4-[(tert-butoxycarbonyl)amino]butyl}-L-tryptophanamide	C52 H73 N7 O10	955.539	27.995	5.29467e+07	2.21065e+07	2.10883e+07	1.04828
164	CROSSBYANOL A	C30 H15 Br7 O6	1023.51	27.998	9.76922e+07	3.23431e+07	1.27975e+07	2.52729
165	(3beta)-20,21-Dihydroxydammar-24-en-3-yl 6-deoxy-alpha-L-mannopyranosyl-(1->2)-[beta-D-xylopyranosyl-(1->3)]-6-O-acetyl-beta-D-glucopyranoside	C49 H82 O17	942.552	28.002	2.83157e+08	2.01808e+08	8.55962e+07	2.35767
166	L-Alanyl-L-isoleucyl-L-tryptophyl-L-tyrosyl-L-tryptophyl-L-alanyl-L-alanyl-L-valine	C51 H66 N10 O10	978.499	28.049	2.12159e+08	9.55032e+07	7.44499e+07	1.28278
167	N~1~-[(2S,5S,8S,11R,12S,15S,18S,21R)-8-[(2S)-2-Butanyl]-21-hydroxy-5,15-bis(4-hydroxybenzyl)-2-isobutyl-4,11-dimethyl-3,6,9,13,16,22-hexaoxo-10-oxa-1,4,7,14,17-pentaazabicyclo[16.3.1]docos-12-yl]-N~2~ -[(2R)-2-hydroxy-3-(4-hydroxyphenyl)propanoyl]-L-glutamamide	C54 H72 N8 O15	1072.52	28.057	2.24807e+08	1.02354e+08	8.18648e+07	1.25028
168	(3aR,4R,7R,8S,9S,10R,11R,13R,16R,16aR)-4-Ethyl-11-hydroxy-3a,7,9,11,13,15,16-heptamethyl-2,6-dioxo-10-{[3,4,6-trideoxy-3-(dimethylamino)-beta-D-xylo-hexopyranosyl]oxy}tetradecahydro[1,3]dioxolo[4,5-c] [1,6]oxazacyclopentadecin-8-yl 2,6-dideoxy-4-O-({[1-(2,6-dichlorobenzyl)-1H-1,2,3-triazol-4-yl]methyl}carbamoyl)-3-C-methyl-3-O-methyl-alpha-L-ribo-hexopyranoside	C50 H78 Cl2 N6 O14	1056.5	28.058	1.04424e+08	4.88224e+07	3.25904e+07	1.49806
169	benzyl 1-{6-[{2-(butylamino)-1-[3-(methoxycarbonyl)-4-(2-methoxy-2-oxoethoxy)phenyl]-2-oxoethyl}(hexyl)amino]-6-oxohexyl}-4-(4-tert-butylphenyl)-6-methyl-2-oxo-1,2,3,4-tetrahydropyrimidine-5-carboxylate	C52 H70 N4 O10	910.514	28.078	4.13561e+08	1.23783e+08	1.74785e+08	0.708199
170	L-Tyrosyl-L-leucyl-L-tyrosyl-L-prolylglycyl-L-prolyl-L-valyl-L-threonyl-L-alanine	C48 H69 N9 O13	979.502	28.083	1.18495e+08	4.49285e+07	3.14193e+07	1.42997
171	L-Histidyl-L-lysyl-L-alpha-aspartyl-L-methionyl-L-glutaminyl-L-leucylglycyl-L-arginine	C40 H69 N15 O12 S	983.495	28.094	1.00591e+08	3.79878e+07	3.20409e+07	1.1856
172	N-{(4S)-4-[(L-alpha-Glutamyl-L-leucyl-L-alpha-aspartyl)amino]-2-hydroxy-6-methyl-3-oxoheptyl}-L-alanyl-L-valyl-L-alpha-glutamyl-L-phenylalanine	C45 H70 N8 O16	978.488	28.114	8.56326e+07	3.66646e+07	2.35828e+07	1.55472
173	(2R,3S,4R,5S,8R,11R,12S,13S,14R)-7-Allyl-2-ethyl-3,4,10-trihydroxy-3,5,8,10,12,14-hexamethyl-15-oxo-11-({3,4,6-trideoxy-3-(dimethylamino)-2-O-[(9H-fluoren-9-ylmethoxy)carbonyl]-beta-D-xylo-hexopyranos yl}oxy)-1-oxa-7-azacyclopentadecan-13-yl 4-amino-2,4,6-trideoxy-3-C-methyl-3-O-methyl-alpha-L-ribo-hexopyranoside	C55 H85 N3 O13	995.607	28.315	3.68666e+07	1.48608e+07	1.55411e+07	0.956223
174	O-[{(2R)-3-[(13Z,16Z)-13,16-Docosadienoyloxy]-2-[(4Z,7Z,10Z,13Z,16Z,19Z)-4,7,10,13,16,19-docosahexaenoyloxy]propoxy}(hydroxy)phosphoryl]-L-serine	C50 H82 N O10 P	887.569	28.588	3.51825e+07	3.18999e+07	1.14727e+07	2.78051
175	(2R)-N-[(2S,3R,4E,12Z)-1-(beta-D-Glucopyranosyloxy)-3-hydroxy-4,12-henicosadien-2-yl]-2-hydroxyhexadecanamide	C43 H81 N O9	755.591	28.837	3.24294e+07	1.21865e+07	196916	61.8868
176	(3alpha,5alpha,8xi,9xi,14xi)-20-Oxopregnan-3-yl myristate	C35 H60 O3	528.455	29.159	1.85544e+08	3.20812e+07	5.22219e+07	0.614324
177	(3beta,17xi)-Cholest-5-en-3-yl pentadecanoate	C42 H74 O2	610.567	29.257	8.45323e+07	3.75347e+07	2.77255e+07	1.3538
178	5,7,8-Tribromo-N-[(5,7,8-tribromo-3,4-dihydro-2(1H)-isoquinolinyl)sulfonyl]-3,4-dihydro-2(1H)-isoquinolinesulfonamide	C18 H15 Br6 N3 O4 S2	874.562	29.564	2.37512e+08	4.34351e+06	5.69394e+06	0.762831
179	(2R,3S,4R,6S)-4,6-Diamino-2-({3-O-(2,6-diamino-2,6-dideoxy-beta-L-idopyranosyl)-2-O-[2-(dioctylamino)ethyl]-beta-D-ribofuranosyl}oxy)-3-hydroxycyclohexyl 2-amino-2-deoxy-alpha-D-glucopyranoside	C41 H82 N6 O14	882.588	29.747	6.22883e+08	5.22353e+08	3.99095e+08	1.30884
180	N-Cyclobutyl-2-{[(2R,3S,4R,5R,6S,7R,9R,10R,11S,12S,13R)-2-ethyl-3,4,9-trihydroxy-10-({(2S,3R,4S,6R)-3-hydroxy-4-[isopropyl(methyl)amino]-6-methyltetrahydro-2H-pyran-2-yl}oxy)-12-{[(2R,4R,5S,6S)-5-hydr oxy-4-methoxy-4,6-dimethyltetrahydro-2H-pyran-2-yl]oxy}-3,5,7,9,11,13-hexamethyl-14-oxooxacyclotetradecan-6-yl]oxy}acetamide	C45 H82 N2 O14	874.579	29.761	3.10086e+08	2.48975e+08	1.85402e+08	1.3429
181	(3S,5R,5''R,6'S,8R,8''R,9S,9''S,10S,10''S,12S,12''S,13R,13''R,14S,14''S,17R,17''R)-10,10'',13,13''-Tetramethyl-17,17''-bis[(2R)-5-oxo-2-pentanyl]dotriacontahydrodispiro[cyclopenta[a]phenanthrene-3,3'- [1,2,4,5]tetroxane-6',3''-cyclopenta[a]phenanthrene]-12,12''-diyl diacetate	C52 H80 O10	864.578	29.776	6.2004e+08	5.2031e+08	3.96503e+08	1.31225
182	(2R,3S,4R,5R,8R,10R,11R,12S,13S,14R)-2-Ethyl-3,4-dihydroxy-10-methoxy-3,5,8,10,12,14-hexamethyl-7,15-dioxo-11-{[3,4,6-trideoxy-3-(dimethylamino)-beta-D-xylo-hexopyranosyl]oxy}-1-oxa-6-azacyclopentadec an-13-yl 2,6-dideoxy-4-O-(N,N-diethylglycyl)-3-C-methyl-3-O-methyl-alpha-L-ribo-hexopyranoside	C44 H81 N3 O14	875.574	29.793	2.53216e+08	1.81424e+08	1.60193e+08	1.13253
183	N-[2-(2-{2-[2-(4-{[(3beta)-Cholest-5-en-3-yloxy]methyl}-1H-1,2,3-triazol-1-yl)ethoxy]ethoxy}ethoxy)ethyl]-5-[(3aS,4S,6aR)-2-oxohexahydro-1H-thieno[3,4-d]imidazol-4-yl]pentanamide	C48 H80 N6 O6 S	868.584	29.848	7.84061e+08	5.31234e+08	5.42712e+08	0.978851
184	3,3'-Oxybis(cholest-5-ene)	C54 H90 O	754.697	30.821	1.38357e+07	7.66946e+06	5.68492e+06	1.34909
185	3,3',3''-Nitrilotris{N-[2-(heptyloxy)-2-oxoethyl]-N,N-dimethyl-1-propanaminium}	C42 H87 N4 O6	743.661	30.852	3.37063e+07	8.81477e+06	2.23046e+07	0.3952
186	1,3-Bis(tetradecanoyloxy)(~2~H_5_)-2-propanyl (9Z)-9-hexadecenoate	C47 H83 D5 O6	753.691	30.855	4.77747e+07	2.28016e+07	3.46294e+06	6.58446
187	1,3-Bis(tetradecanoyloxy)-2-propanyl (9Z)-9-hexadecenoate	C47 H88 O6	748.657	30.966	1.5825e+07	1.46505e+07	1.27298e+07	1.15088
188	(1Z)-2-Hydroxy-N-[(2S,3S,4R)-1,3,4-trihydroxy-2-octadecanyl]pentacosanimidic acid	C43 H87 N O5	697.659	31.429	3.12883e+07	1.04848e+06	1.73741e+07	0.0603471

## Sheet: Non Polar Positive
No.	Name	Formula	Molecular Weight	RT [min]	Area (Max.)	Phormidesmis molle PACC 8140	Phormidium uncinatum PACC 8693 (Control)	Ratio: P. molle /Control
1	(2R,3R,4R,5S)-1-Heptyl-2-(hydroxymethyl)-3,4,5-piperidinetriol	C13 H27 N O4	261.194	3.13	6.80093e+06	6.15667e+06	87320.4	70.507
2	Gabapentin	C9 H17 N O2	171.126	3.284	1.42713e+07	1.42713e+07	550125	25.942
3	5'-S-(2-Aminoethyl)-5'-thioadenosine	C12 H18 N6 O3 S	326.116	6.833	7.38564e+07	456246	87990.5	5.185
4	5-(5-Allyl-7-methoxy-1-benzofuran-2-yl)-1,3-benzodioxole	C19 H16 O4	308.105	6.836	5.8321e+07	523225	142219	3.679
5	(2E)-3-(2,4-Dimethoxyphenyl)-1-(2-hydroxy-4,6-dimethoxyphenyl)-2-propen-1-one	C19 H20 O6	344.126	6.838	1.95138e+08	1.32176e+06	217034	6.09
6	Moronic acid	C30 H46 O3	454.346	7.457	7.24413e+06	5.84402e+06	35079.4	166.594
7	(13alpha)-3-Oxolupa-1,20(29)-dien-28-al	C30 H44 O2	436.335	7.461	1.09042e+07	7.64214e+06	68281.9	111.921
8	2',4'-dihydroxy-6'-methoxy-3',5'-dimethylchalcone	C18 H18 O4	298.12	7.494	1.75881e+07	222129	102762	2.162
9	2-Methoxyethyl 2-methyl-5-oxo-4-(2,3,4-trimethoxyphenyl)-1,4,5,6,7,8-hexahydro-3-quinolinecarboxylate	C23 H29 N O7	431.195	7.525	7.69859e+06	259897	73992.3	3.512
10	2-Phenyl-6-({4-[3-(1H-tetrazol-5-yl)propoxy]phenoxy}methyl)pyridine	C22 H21 N5 O2	387.168	7.529	5.13342e+06	54726	51304.5	1.067
11	(4R,8S,9R,11R)-11-Methyl-2,7-bis(methylene)-6,12-dioxo-5,14-dioxatricyclo[9.2.1.0~4,8~]tetradec-1(13)-en-9-yl methacrylate	C19 H20 O6	344.126	7.536	2.07059e+09	3.79447e+06	413915	9.167
12	(5S,8S,9R)-8-Benzoyl-2-[(1S,2S)-1,2-dihydroxyhexyl]-9-hydroxy-8-methoxy-3-methyl-1-oxa-7-azaspiro[4.4]non-2-ene-4,6-dione	C22 H27 N O8	433.175	7.807	7.74169e+06	48882.5	36078.4	1.355
13	N,N'-(2-Hydroxy-1,3-propanediyl)dioctanamide	C19 H38 N2 O3	342.288	8.217	7.99211e+06	1.20829e+06	168754	7.16
14	Di-n-Amyl phthalate	C18 H26 O4	306.183	8.388	8.02596e+06	4.85604e+06	203577	23.854
15	2-Chloro-N-(2-chloroethyl)acetamide	C4 H7 Cl2 N O	154.991	8.465	3.80892e+07	4.51556e+06	155591	29.022
16	N-Tetradecyl-L-serinamide	C17 H36 N2 O2	300.277	8.47	1.39534e+08	3.56549e+07	2.77567e+06	12.846
17	Triphenylphosphine oxide	C18 H15 O P	278.086	8.665	1.9202e+07	1.72082e+07	1.4981e+06	11.487
18	(2R,4S,6R,10S,12S)-15-Formyl-12-isopropenyl-4-methyl-8-oxo-3,7,17-trioxatetracyclo[12.2.1.1~6,9~.0~2,4~]octadeca-1(16),9(18),14-trien-10-yl acetate	C22 H24 O7	400.153	8.853	2.05277e+07	2.05277e+07	125677	163.336
19	17beta-Hydroxy-2alpha-(methoxymethyl)-17-methyl-5alpha-androstan-3-one	C22 H36 O3	348.266	8.974	1.71981e+07	4.43141e+06	538337	8.232
20	Bis(4-ethylbenzylidene)sorbitol	C24 H30 O6	414.204	9.431	6.91806e+09	5.61686e+09	3.87512e+09	1.449
21	4-({3-[4-(2-Carboxyacetoxy)phenyl]-1-oxo-1-(pentylamino)-2-propanyl}amino)-4-oxobutanoic acid	C21 H28 N2 O8	436.185	9.468	5.56386e+09	1.06651e+09	5.56386e+09	0.192
22	3-(1-Methyl-1H-pyrazol-4-yl)-6-{1-[6-(1-methyl-1H-pyrazol-4-yl)-1H-[1,2,3]triazolo[4,5-b]pyrazin-1-yl]ethyl}quinoline	C23 H20 N10	436.186	10.361	6.1826e+09	1.9057e+09	7.67869e+08	2.482
23	4-[(4R,5R)-2-({[(2,6-Diisopropylphenyl)carbamoyl]amino}methyl)-4,5-dimethyl-1,3-dioxolan-2-yl]phenyl dihydrogen phosphate	C25 H35 N2 O7 P	506.22	10.704	1.10108e+08	1.10108e+08	982251	112.098
24	1,4-dihydroxyheptadec-16-en-2-yl acetate	C19 H36 O4	328.261	10.845	5.97762e+07	5.97762e+07	696866	85.779
25	prednisolamate	C27 H39 N O6	473.279	11.36	7.99776e+06	541157	255070	2.122
26	Vicenistatin	C30 H48 N2 O4	500.36	12.136	1.68287e+07	1.68287e+07	314089	53.579
27	4-[(9S,12S,15S,21S,30S)-30-(2-Amino-2-oxoethyl)-21-carbamoyl-9-(4-hydroxy-3-methoxybenzyl)-12-isobutyl-19-oxido-8,11,14,17,23,29,32-heptaoxo-19-thia-7,10,13,16,22,28,31-heptaazaspiro[5.26]dotriacont-1 5-yl]butanoic acid	C43 H65 N9 O14 S	963.435	12.826	1.20765e+07	1.20765e+07	80227.3	150.528
28	2-[(4-Ethyl-7-methyl-2-oxo-2H-chromen-5-yl)oxy]propanoic acid	C15 H16 O5	276.099	13.094	8.80412e+06	4.33228e+06	274903	15.759
29	16-(Allyloxy)-16-oxohexadecyl (7S)-3-[(4R)-4-{[dimethyl(2-methyl-2-propanyl)silyl]oxy}pentyl]-1-oxo-7-[(2-{(3Z,5S)-5-[(triisopropylsilyl)oxy]-3-hepten-1-yl}-1,3-dioxolan-2-yl)methyl]-1,5,6,7-tetrahydr opyrrolo[1,2-c]pyrimidine-4-carboxylate	C58 H104 N2 O9 Si2	1028.73	13.134	5.29048e+06	1.1237e+06	165644	6.784
30	N-{2-({(2S,3R)-4-[(3S,4aS,8aS)-3-(tert-butylcarbamoyl)octahydroisoquinolin-2(1H)-yl]-3-hydroxy-1-phenylbutan-2-yl}amino)-2-oxo-1-[(3R)-tetrahydrofuran-3-yl]ethyl}quinoxaline-2-carboxamide	C39 H52 N6 O5	684.403	13.303	2.16992e+07	2.16992e+07	220038	98.616
31	Adonirubin	C40 H52 O3	580.392	13.331	3.76724e+09	3.76724e+09	7.39261e+06	509.596
32	Glycerol phenylbutyrate	C33 H38 O6	530.266	13.427	1.01658e+09	2.73206e+06	8.94898e+06	0.305
33	Tris(diethylamino){methyl[(trimethylsilyl)methyl]amino}phosphonium	C17 H44 N4 P Si	363.307	13.428	4.06756e+07	1.8418e+07	466053	39.519
34	(4aS,9R,10aS)-1,9,12,12-tetramethyl-1,2,3,4,9,10-hexahydro-4a,10a-epoxy-1,4-methanophenanthren-2-yl (2R,3S)-3-[(tert-butoxycarbonyl)amino]-2-hydroxy-3-phenylpropanoate	C33 H41 N O6	547.296	13.45	2.32621e+08	1.43738e+08	1.60229e+06	89.708
35	15(S)-cis-10,11-epoxycurvularin	C16 H18 O6	306.11	13.509	1.09897e+08	5.71316e+07	213492	267.606
36	(1S,2S,17R,19R,22R)-22-[(Dibutylamino)methyl]-12-hydroxy-8,8-dimethyl-19-(3-methyl-2-buten-1-yl)-3,7,20-trioxahexacyclo[15.4.1.0~2,15~.0~2,19~.0~4,13~.0~6,11~]docosa-4(13),5,9,11,15-pentaene-14,18-dione	C35 H45 N O6	575.325	13.521	2.91522e+08	2.25379e+08	238994	943.034
37	(5beta,15beta)-3,16-Dioxo-14,15-epoxybufa-20,22-dienolide	C24 H28 O5	396.194	13.533	4.9736e+08	2.55284e+08	557178	458.172
38	N~1~,N~4~-Bis(4-{[6-methoxy-2-(2-methyl-2-propanyl)-8-quinolinyl]amino}pentyl)-L-aspartamide	C42 H61 N7 O4	727.482	13.633	1.94501e+08	1.0615e+08	70200.5	1512.1
39	3-[(1S,3R,12bS)-3-(2-{[(3s,5s,7s)-Adamantan-1-ylmethyl]amino}-2-oxoethyl)-1-{[4-(cyclopropylcarbonyl)-1-piperazinyl]carbonyl}-12b-ethyl-4-oxo-1,2,3,4,6,7,12,12b-octahydroindolo[2,3-a]quinolizin-10-yl] -N,N-dimethylpropanamide	C44 H60 N6 O5	752.465	13.881	1.77907e+08	6.83303e+07	861948	79.274
40	(5S)-5-Butyl-9-{(3aR,6aS)-2-[(4,6-dimethyl-5-pyrimidinyl)carbonyl]-5-methyloctahydrocyclopenta[c]pyrrol-5-yl}-3-(tetrahydro-2H-pyran-4-ylmethyl)-1-oxa-3,9-diazaspiro[5.5]undecan-2-one	C33 H51 N5 O4	581.397	13.937	3.95881e+07	3.95881e+07	931905	42.481
41	1,1'-[1,10-Phenanthroline-4,7-diylbis(imino-4,1-butanediyl)]diguanidine	C22 H32 N10	436.28	14.162	1.0856e+07	6.13507e+06	374858	16.366
42	(13Z,17Z)-13,17-Triacontadienoic acid	C30 H56 O2	448.429	14.171	1.9074e+07	1.9074e+07	900482	21.182
43	(3alpha,5alpha)-Cholestan-3-amine	C27 H49 N	387.387	14.19	2.12044e+07	1.35275e+07	212100	63.779
44	Norleucyl-L-lysylnorleucyl-L-lysine	C24 H48 N6 O5	500.37	14.418	5.43103e+07	4.33959e+07	4.18217e+06	10.376
45	12-Hydroxy-8,8,21,21-tetramethyl-5,19-bis(3-methyl-2-buten-1-yl)-3,7,20-trioxahexacyclo[15.4.1.0~2,15~.0~2,19~.0~4,13~.0~6,11~]docosa-4(13),5,9,11,15-pentaene-14,18-dione	C33 H38 O6	530.267	14.456	2.01879e+09	1.11643e+09	1.17078e+09	0.954
46	Dodecyl 8-(3-octyl-2-oxiranyl)octanoate	C30 H58 O3	466.439	14.514	5.35544e+07	5.35544e+07	1.73734e+06	30.825
47	N~2~-[(2R)-2-{(3R)-3-[(3-Cyclohexylpropyl)amino]-2-oxo-3-propyl-1-pyrrolidinyl}pentanoyl]-L-leucinamide	C27 H50 N4 O3	478.388	14.666	2.11524e+07	1.9623e+07	987110	19.879
48	(2Z)-4-[(1R,2R,7S,16S,18S)-11-Hydroxy-16-methoxy-6,6,7,20,20-pentamethyl-10-(3-methyl-2-buten-1-yl)-13,17-dioxo-3,8,19-trioxahexacyclo[14.4.1.0~2,14~.0~2,18~.0~4,12~.0~5,9~]henicosa-4,9,11,14-tetraen- 18-yl]-2-methyl-2-butenoic acid	C34 H40 O9	592.269	14.675	2.29613e+08	1.05416e+06	1.02007e+06	1.033
49	(1S,9S,10R,1'S,9'S,10'R)-14,14'-{1,6-Hexanediylbis[(methylimino)(1-oxo-2,1-ethanediyl)]}bis[16-methyl-6,14-diazatetracyclo[7.5.3.0~1,10~.0~2,7~]heptadeca-2(7),3,16-trien-5-one]	C44 H60 N6 O4	736.468	14.86	1.99151e+07	1.99151e+07	274009	72.68
50	N,N-Diundecyl-2-furamide	C27 H49 N O2	419.377	15.062	1.3247e+07	1.3247e+07	189511	69.901
51	5',10,13-Trimethyl-2'-phenylhexadecahydrospiro[cyclopenta[a]phenanthrene-17,4'-[1,3,2]dioxaborolan]-3-ol	C27 H39 B O3	422.3	15.105	1.54454e+07	3.76928e+06	862917	4.368
52	14-(4-Nonylphenoxy)-3,6,9,12-tetraoxatetradecan-1-ol	C25 H44 O6	440.314	15.983	3.47572e+07	3.47572e+07	537348	64.683
53	(2beta,3alpha,5alpha,17beta)-2-(Hexadecylamino)androstane-3,17-diol	C35 H65 N O2	531.504	16.043	1.86065e+08	2.30034e+07	131142	175.408
54	N-[(2S,3R,4E,8E)-1,3-Dihydroxy-17-methyl-4,8-octadecadien-2-yl]hexadecanamide	C35 H67 N O3	549.514	16.069	2.10925e+08	2.57401e+07	487795	52.768
55	3-[2-(Cyclobutylamino)ethyl]-8-(4,4-dimethyl-1,2,3,4-tetrahydro-1-naphthalenyl)-1-phenyl-1,3,8-triazaspiro[4.5]decan-4-one	C31 H42 N4 O	486.334	16.373	4.30992e+07	3.37187e+07	901841	37.389
56	Stearamide	C18 H37 N O	283.289	16.416	1.91081e+07	1.16488e+07	942041	12.365
57	O-{[(2R)-2-[(4Z,7Z,10Z,13Z,16Z,19Z)-4,7,10,13,16,19-Docosahexaenoyloxy]-3-(icosanoyloxy)propoxy](hydroxy)phosphoryl}-L-serine	C48 H82 N O10 P	863.565	17.022	2.40159e+08	5.58406e+07	814123	68.59
58	(1S,3aS,3bR,10aR,10bS,12aS)-6-{[(2-Aminoethyl)amino]methyl}-1-ethynyl-10a,12a-dimethyl-2,3,3a,3b,4,5,10,10a,10b,11,12,12a-dodecahydro-1H-cyclopenta[7,8]phenanthro[3,2-d][1,2]oxazol-1-yl (3beta)-20-oxo pregn-5-en-3-yl succinate	C50 H69 N3 O6	807.52	17.2	3.06966e+07	3.06966e+07	242718	126.47
59	(E)-parinaric acid	C18 H28 O2	276.209	17.581	1.8582e+07	6.76476e+06	773703	8.743
60	N-(11-Aminoundecanoyl)-L-seryl-N-(3-cyclohexylpropyl)-L-lysinamide	C29 H57 N5 O4	539.44	17.598	1.95105e+07	1.73252e+07	750822	23.075
61	DG(18:2(9Z,12Z)/18:3(9Z,12Z,15Z)/0:0)	C39 H66 O5	614.494	17.608	2.26426e+07	5.09692e+06	74819.7	68.123
62	Diethyl (1-naphthylmethyl)phosphonate	C15 H19 O3 P	278.107	17.613	3.34997e+07	5.62706e+06	139234	40.414
63	N,N-Dihexyloctanamide	C20 H41 N O	311.319	17.646	1.30627e+07	5.0585e+06	579706	8.726
64	4-Methyl-2,6,7-trioxa-1-phosphabicyclo[2.2.2]octane 1-oxide	C5 H9 O4 P	164.024	17.691	9.88574e+06	5.44515e+06	459495	11.85
65	N-(2-Methoxydibenzo[b,d]furan-3-yl)-1,3-benzodioxole-5-carboxamide	C21 H15 N O5	361.094	17.694	6.30697e+06	4.44952e+06	329642	13.498
66	4-{(E)-2-[3,5-Bis(hexadecyloxy)phenyl]vinyl}phenol	C46 H76 O3	676.577	17.701	1.43758e+07	1.31288e+07	888563	14.775
67	4-Chloro-5-{4-[2-(2-ethoxyphenoxy)ethyl]-1-piperazinyl}-2-{7-[4-(2-methoxyphenyl)-1-piperazinyl]heptyl}-3(2H)-pyridazinone	C36 H51 Cl N6 O4	666.364	17.704	1.66692e+07	1.46492e+06	118028	12.412
68	(5beta,7alpha,8xi,12alpha)-24-({3-[(7-Chloro-4-quinolinyl)amino]propyl}amino)-3-oxocholane-7,12-diyl diacetate	C40 H56 Cl N3 O5	693.393	17.707	2.36138e+07	2.01966e+07	251875	80.185
69	L-Alanyl-L-cysteinyl-L-tryptophyl-L-tryptophyl-L-alanylglycyl-L-isoleucyl-L-alanyl-L-glutaminyl-L-alpha-glutamyl-L-phenylalanine	C61 H80 N14 O15 S	1280.57	17.726	1.84424e+07	3.56678e+06	209486	17.026
70	4-Acetamido-N-[(2S)-1-(cyclohexylamino)-1-oxo-3-phenyl-2-propanyl]-4,5-dihydro-3H-naphtho[2',1':6,7]cyclohepta[1,2-a]naphthalene-4-carboxamide	C41 H41 N3 O3	623.313	17.761	6.04468e+08	4.5954e+08	1.52895e+07	30.056
71	Tetraethyl [2-(1-oxo-2,3-dihydro-1H-inden-2-yl)-1,1-ethanediyl]bis(phosphonate)	C19 H30 O7 P2	432.146	17.762	3.67589e+08	3.22029e+08	2.61425e+06	123.182
72	5-Amino-N-[(2S)-1-amino-3-(2,3-dihydro-1H-indol-3-yl)-1-oxo-2-propanyl]-2-[(2Z,5Z)-5-(4-hydroxy-3,5-dimethoxybenzylidene)-4-oxo-2-(phenylimino)-1,3-thiazolidin-3-yl]pentanamide	C34 H38 N6 O6 S	658.259	17.778	6.55296e+09	6.55296e+09	6.06775e+07	107.997
73	3-{[(2S)-3-(4-Biphenylyl)-2-({[bis(4-isopropylphenoxy)phosphoryl]methyl}amino)propanoyl]amino}propanoic acid	C37 H43 N2 O6 P	642.284	17.807	1.02201e+10	8.97205e+09	1.62116e+09	5.534
74	4-({4-[2,3-Bis(hydroxymethyl)-1H-pyrrol-1-yl]butanoyl}amino)-N-{5-[(5-{[3-(dimethylamino)propyl]carbamoyl}-1-methyl-1H-pyrrol-3-yl)carbamoyl]-1-methyl-1H-pyrrol-3-yl}-1-methyl-1H-pyrrole-2-carboxamide	C33 H45 N9 O6	663.348	18.122	6.54545e+08	1.56527e+08	1.84223e+06	84.966
75	Lanosta-8,24-dien-3-yl 4-methylbenzenesulfonate	C37 H56 O3 S	580.395	18.242	5.33908e+07	5.33908e+07	1.39926e+06	38.156
76	N-{13-[(L-Lysyl-L-arginyl)amino]tridecanoyl}-L-seryl-L-prolyl-L-phenylalanine	C42 H72 N10 O8	844.55	18.313	9.63085e+06	188351	173585	1.085
77	(3beta,20R)-N~3~,N~20~-Bis(5-aminopentyl)pregn-4-ene-3,20-diamine	C31 H58 N4	486.466	18.412	1.68578e+08	1.33686e+08	8.45371e+06	15.814
78	N~5~-(Diaminomethylene)-L-ornithyl-L-prolylglycyl-L-leucyl-L-leucyl-L-alpha-aspartyl-L-leucyl-L-lysine	C41 H74 N12 O11	910.562	18.586	2.33284e+08	2.33284e+08	326750	713.953
79	(2R,3S,4R,5R,7R,9S,10R,11S,12S,13R)-10-{[(2S,3R,4S,6R)-4-(Dimethylamino)-3-hydroxy-6-methyltetrahydro-2H-pyran-2-yl]oxy}-2-ethyl-3,9-dihydroxy-12-{[(2R,4R,5S,6S)-5-hydroxy-4-methoxy-4,6-dimethyltetrah ydro-2H-pyran-2-yl]oxy}-3,5,7,9,11,13-hexamethyl-6,14-dioxooxacyclotetradecan-4-yl 3-({[(2-methyl-2-propanyl)oxy]carbonyl}amino)propanoate	C45 H80 N2 O16	904.554	18.833	4.25079e+08	3.3727e+08	343307	982.414
80	L-Valine, N-[4-[[7-[4-[[(1S)-1-[[[(1S)-1-(aminocarbonyl)-3-methylbutyl]amino]carbonyl]-4-(1,1-dimethylethoxy)-4-oxobutyl]amino]-4-oxobutoxy]-2-naphthalenyl]oxy]-1-oxobutyl]-L-valyl-L-leucyl-, methyl ester	C50 H78 N6 O12	954.57	18.972	3.86994e+07	111948	114257	0.98
81	S-{(9R)-1-[(2R,3S,4R,5R)-5-(6-Amino-9H-purin-9-yl)-4-hydroxy-3-(phosphonooxy)tetrahydro-2-furanyl]-3,5,9-trihydroxy-8,8-dimethyl-3,5-dioxido-10,14-dioxo-2,4,6-trioxa-11,15-diaza-3lambda~5~,5lambda~5~- diphosphaheptadecan-17-yl} (4R)-4-[(3R,5S,7S,8R,9S,10S,13R,14S,17R)-3,7-dihydroxy-10,13-dimethylhexadecahydro-1H-cyclopenta[a]phenanthren-17-yl]pentanethioate	C45 H74 N7 O19 P3 S	1141.4	18.992	1.05956e+07	131256	159721	0.822
82	3,6-Dichloro-2-(6-hydroxy-2,4,5,7-tetraiodo-3-oxo-3H-xanthen-9-yl)benzoic acid	C20 H6 Cl2 I4 O5	903.581	19.193	4.63693e+07	3.38239e+07	904557	37.393
83	N~2~-(16-{[(2S,3R)-1-{[(2R)-1-Amino-1-oxo-3-phenyl-2-propanyl]amino}-3-methyl-1-oxo-2-pentanyl]amino}-16-oxohexadecanoyl)-L-asparaginyltyrosine	C44 H66 N6 O9	822.493	19.576	7.28916e+06	7.26381e+06	210218	34.554
84	(19E)-19-Octacosenal	C28 H54 O	406.416	19.833	1.9717e+07	1.39221e+07	806722	17.258
85	9-Octacosynoic acid	C28 H52 O2	420.398	20.109	1.6689e+07	1.07223e+07	761783	14.075
86	1-octadecanoyl-2-[(4Z,7Z,10Z,13Z,16Z)-docosapentaenoyl]-sn-glycero-3-phosphoethanolamine	C45 H80 N O8 P	793.565	20.115	9.95932e+07	231665	422124	0.549
87	Nootkatone	C15 H22 O	218.167	20.156	8.42931e+09	7.574e+06	5.8597e+06	1.293
88	(2S)-3-Hydroxy-1,2-propanediyl (5Z,8Z,11Z,14Z,17Z,5'Z,8'Z,11'Z,14'Z,17'Z)bis(-5,8,11,14,17-icosapentaenoate)	C43 H64 O5	660.477	20.314	7.38394e+07	7.38394e+07	469779	157.179
89	(3S)-2-tert-butylsulfinyl-4-[3-(3-cyclopentylprop-1-ynyl)phenyl]-3-(2-hydroxyethyl)-N-[3-(4-morpholinyl)propyl]-1,3-dihydropyrrolo[3,4-c]pyridine-6-carboxamide	C35 H48 N4 O4 S	620.342	20.321	4.54171e+08	2.52453e+08	4.40964e+06	57.25
90	(3E)-8-Phenyl-3-octen-2-one	C14 H18 O	202.136	20.324	4.59356e+08	2.55752e+08	1.81007e+06	141.294
91	1,3,5-Tris(3,5-di-tert-butyl-4-hydroxybenzyl)-1,3,5-triazine-2,4,6(1H,3H,5H)-trione	C48 H69 N3 O6	783.519	20.37	2.42808e+10	1.69845e+10	9.39955e+09	1.807
92	1-stearoyl-2-arachidonoyl-sn-glycero-3-phosphoethanolamine	C43 H78 N O8 P	767.546	20.494	1.92762e+08	8.36007e+07	1.12158e+06	74.538
93	idremcinal	C39 H69 N O12	743.479	20.501	1.52979e+07	1.37547e+06	170236	8.08
94	Torularhodin	C40 H52 O2	564.398	20.611	9.72094e+08	9.72094e+08	2.40187e+06	404.723
95	cephalostatin 18	C55 H76 N2 O11	940.548	20.743	1.36154e+07	1.36154e+07	331127	41.118
96	(2R,3S,4R,5R,8R,10R,11R,12S,13S,14R)-13-{[2,6-dideoxy-3-C-methyl-3-O-methyl-4-C-(prop-1-yn-1-yl)-alpha-L-xylo-hexopyranosyl]oxy}-2-ethyl-3,4,10-trihydroxy-3,5,8,10,12,14-hexamethyl-15-oxo-1-oxa-6-azacyclopentadecan-11-yl 3,4,6-trideoxy-3-(dimethylamino)-beta-D-xylo-hexopyranoside	C40 H72 N2 O12	772.511	20.957	4.28547e+10	5.55405e+07	1.67165e+06	33.225
97	N-(2-Aminoethyl)-N'-[2-({1,7-bis[2-methyl-5-(2-methyl-2-propanyl)phenyl]-4-heptanyl}amino)ethyl]-1,2-ethanediamine	C35 H60 N4	536.481	21.034	1.00901e+07	8.33448e+06	481569	17.307
98	(8alpha,9beta,11beta,14beta,23S,24R)-3-Oxodammar-13(17)-ene-11,23,24,25-tetrayl tetrabenzoate	C58 H66 O9	906.469	21.113	2.03748e+07	2.03748e+07	230410	88.428
99	(5S)-5-Methyl-3-{13-[(2R,2'R,5S,5'S)-5'-undecyloctahydro-2,2'-bifuran-5-yl]tridecyl}-2(5H)-furanone	C37 H66 O4	574.496	21.136	1.12391e+10	2.25817e+09	4.21832e+07	53.532
100	(3S,6R,7S,8R,10R,11R,12S,13S,14R)-3-{[Ethyl(3-pyridinyl)amino]methyl}-7-hydroxy-10-methoxy-4,6,8,10,12,14-hexamethyl-15-oxo-11-{[3,4,6-trideoxy-3-(dimethylamino)-beta-D-xylo-hexopyranosyl]oxy}-1-oxa-4 -azacyclopentadecan-13-yl 2,6-dideoxy-3-C-methyl-3-O-methyl-alpha-L-ribo-hexopyranoside	C44 H78 N4 O11	838.568	21.196	3.47936e+09	4.30257e+07	466359	92.259
101	(3beta)-3-({1-[4-(Cyanomethyl)phenyl]-1H-1,2,3-triazol-4-yl}methoxy)lup-20(29)-en-28-oic acid	C41 H56 N4 O3	652.435	21.346	1.85875e+09	1.47279e+09	2.64961e+07	55.585
102	2-(L-Alanyloxy)ethyl (3beta)-3-[2-(nitrooxy)acetoxy]olean-12-en-28-oate	C37 H58 N2 O9	674.416	21.455	2.84116e+08	1.75232e+08	1.09789e+06	159.608
103	1-(Decanoyloxy)-3-(beta-D-glucopyranosyloxy)-2-propanyl (9E,12E)-9,12-octadecadienoate	C37 H66 O10	670.465	21.629	1.54355e+08	9.64888e+07	2.716e+06	35.526
104	2-Methyl-2-propanyl {(1S)-1-[(4aS,6aR,7aR,9aR,10S,11R,12aS,12bS,14aR,14bS)-11-hydroxy-3-isopropyl-9a,12a,14b-trimethyl-8-oxo-5,6,8,9,9a,10,11,12,12a,12b,13,14,14a,14b-tetradecahydro-1H,4aH-cyclopenta[ 7,8]cyclopropa[4a,4b]phenanthro[2,1-d][1,3]thiazin-10-yl]ethyl}methylcarbamate	C34 H54 N2 O4 S	586.382	21.669	3.06189e+07	3.06189e+07	1.10147e+06	27.798
105	4-[(2S)-3-{[(2S)-1-{[(2S)-1-{[(2S)-1-amino-3-(4-hydroxyphenyl)propan-2-yl]amino}-3-(4-hydroxyphenyl)propan-2-yl]amino}-3-phenylpropan-2-yl]amino}-2-{[(2S)-2-{[(2S)-2-(ethylamino)-3-(4-hydroxyphenyl)propyl]amino}-3-(4-hydroxyphenyl)propyl]amino}propyl]phenol	C56 H73 N7 O5	923.567	21.828	5.54308e+07	3.14915e+07	1.08992e+06	28.894
106	(1R,5R)-4-Pentadecyl-3,6-dioxabicyclo[3.1.0]hexan-2-one	C19 H34 O3	310.252	22.127	1.10535e+09	1.10535e+09	7.29857e+06	151.447
107	(3aS,4R,7R,8S,9S,10R,11R,13R,15R,15aS)-4-Ethyl-11-methoxy-3a,7,9,11,13,15-hexamethyl-2,6,14-trioxo-1-{[3-(4-quinolinyl)propyl]amino}-10-{[3,4,6-trideoxy-3-(dimethylamino)-beta-D-xylo-hexopyranosyl]oxy}tetradecahydro-2H-oxacyclotetradecino[4,3-d][1,3]oxazol-8-yl 2,6-dideoxy-3-C-methyl-3-O-methyl-alpha-L-ribo-hexopyranoside	C51 H80 N4 O13	956.573	22.149	5.75592e+08	2.10706e+06	104098	20.241
108	(1R,2S,5S)-N-[1-(Benzylamino)-1,2-dioxo-3-heptanyl]-3-(N-{[(2R)-1-(4,4-dimethyl-2,6-dioxo-1-piperidinyl)-3,3-dimethyl-2-butanyl]carbamoyl}-3-methyl-L-valyl)-6,6-dimethyl-3-azabicyclo[3.1.0]hexane-2-ca rboxamide	C42 H64 N6 O7	764.487	22.651	4.71856e+07	461736	1.1121e+06	0.415
109	(2R)-2-[(2R,3S,6R)-6-{[(2S,4R,7R,9R,10R)-2-{(2S,2'R,3'S,5R,5'R)-5'-[(2S,3S,5R)-3,5-Dimethyl-6-oxotetrahydro-2H-pyran-2-yl]-2,3'-dimethyloctahydro-2,2'-bifuran-5-yl}-9-methoxy-2,4,10-trimethyl-1,6-diox aspiro[4.5]dec-7-yl]methyl}-3-methyltetrahydro-2H-pyran-2-yl]propanoic acid	C39 H64 O10	692.452	22.972	2.02972e+07	2.02972e+07	362381	56.011
110	11',12'-dehydroelaiophylin	C54 H86 O17	1006.59	23.053	1.58706e+08	2.88152e+07	299848	96.099
111	N~3~-[(2S,5S,8S,11S,14S,17S)-17-Amino-5,11-bis(4-aminobutyl)-2,8-bis(4-hydroxybenzyl)-18-(4-hydroxyphenyl)-14-(1H-indol-3-ylmethyl)-3,6,9,12,15-pentaazaoctadec-1-yl]-beta-alaninamide	C53 H81 N11 O4	935.649	23.225	4.10524e+08	1.12186e+08	2.6549e+06	42.256
112	(2S)-1-(beta-D-Galactopyranosyloxy)-3-(tetradecanoyloxy)-2-propanyl (9E,12E)-9,12-octadecadienoate	C41 H74 O10	726.529	23.429	1.45872e+10	4.95587e+09	1.88172e+09	2.634
113	terbuficin	C30 H44 O4	468.322	23.58	3.01935e+07	3.20233e+06	834810	3.836
114	4-Amino-1-{3,5-di-O-[(9Z)-9-octadecenoyl]-beta-D-arabinofuranosyl}-2(1H)-pyrimidinone	C45 H77 N3 O7	771.576	23.936	3.65772e+08	3.65772e+08	6.67108e+06	54.829
115	(2S)-3-(beta-D-Galactopyranosyloxy)-2-(palmitoyloxy)propyl (9Z,12Z,15Z)-9,12,15-octadecatrienoate	C43 H76 O10	752.545	23.956	5.80042e+09	8.51646e+08	9.97027e+07	8.542
116	bacteriohopanetetrol	C35 H62 O4	546.466	23.958	1.74543e+09	6.1917e+08	2.85419e+06	216.934
117	(2S)-1-(beta-D-Galactopyranosyloxy)-3-[(9E)-9-hexadecenoyloxy]-2-propanyl (9E,12E)-9,12-octadecadienoate	C43 H76 O10	752.544	24.185	6.25766e+10	3.54091e+10	1.12952e+10	3.135
118	(5S)-3-[(13R)-13-Hydroxy-13-{(2R,5R)-5-[(1R,4Z)-1-hydroxy-4-pentadecen-1-yl]tetrahydro-2-furanyl}tridecyl]-5-methyl-2(5H)-furanone	C37 H66 O5	590.491	24.386	1.23221e+10	5.95583e+09	1.402e+09	4.248
119	(3R,4S,9R,11R)-29-(4-Hydroxyphenyl)-3-methoxy-4-methyl-9,11-nonacosanediol	C37 H68 O4	576.513	24.444	8.73209e+08	9.73407e+06	4.99383e+06	1.949
120	(3R,5R,6R,7S,9R,10E,11S,12R,13S,14R)-6-{[(2S,3R,4S,6R)-4-(Dimethylamino)-3-hydroxy-6-methyltetrahydro-2H-pyran-2-yl]oxy}-14-ethyl-12,13-dihydroxy-7-methoxy-3,5,7,9,11,13-hexamethyl-10-[(2-{[(4-{[(3-ph enoxybenzyl)amino]methyl}cyclohexyl)methyl]amino}ethoxy)imino]oxacyclotetradecane-2,4-dione	C53 H84 N4 O11	952.612	24.53	6.73871e+07	6.73871e+07	1.14695e+06	58.753
121	(2beta,3beta,16beta,18alpha,21beta)-2,16,23-Trihydroxy-28-oxo-21,28-epoxyolean-12-en-3-yl beta-D-xylopyranosyl-(1->2)-alpha-L-arabinopyranosyl-(1->6)-beta-D-glucopyranoside	C46 H72 O19	928.469	24.557	1.96036e+07	1.96036e+07	693813	28.255
122	1-hexadecanoyl-2-[(11Z)-octadec-9-enoyl]-sn-glycero-3-phospho-(1'-sn-glycerol)	C40 H77 O10 P	748.525	24.646	9.22683e+07	9.22683e+07	1.37585e+06	67.063
123	Ethoxymethyl (2alpha,3beta,5xi,9xi,18xi)-2,3,23-trihydroxyurs-12-en-28-oate	C33 H54 O6	546.393	24.744	1.21583e+07	7.96708e+06	643149	12.388
124	N-({3-(7-Aminoheptyl)-5-[(6-aminohexyl)oxy]-1H-indol-2-yl}carbonyl)-L-tyrosyl-L-isoleucyl-L-leucine	C43 H66 N6 O7	778.502	25.51	2.62282e+07	2.62282e+07	345858	75.835
125	4-{[(3beta)-28-[4-(3-Carboxypropyl)-1-piperazinyl]-28-oxolup-20(29)-en-3-yl]oxy}-2,2-dimethyl-4-oxobutanoic acid	C44 H70 N2 O7	738.521	25.69	5.26351e+07	3.65466e+07	1.51947e+06	24.052
126	1-hexadecanoyl-2-(13Z-docosenoyl)-sn-glycero-3-phosphoethanolamine	C43 H84 N O8 P	773.595	25.974	5.86504e+08	5.86504e+08	3.31485e+06	176.932
127	L-Glutaminyl-L-lysyl-L-phenylalanyl-L-seryl-L-arginine	C29 H48 N10 O8	664.366	26.288	1.95994e+09	1.23165e+09	1.5237e+09	0.808
128	(2S)-1-(beta-D-Galactopyranosyloxy)-3-(tetradecanoyloxy)-2-propanyl (9E)-9-octadecenoate	C41 H76 O10	728.545	26.443	6.93496e+09	3.35802e+09	3.37263e+09	0.996
129	Methyl 3-[(9Z,15Z,20Z,22S,23S)-4-dodecyl-12-ethyl-17-[1-(hexyloxy)ethyl]-13,18,22,27-tetramethyl-3,5-dioxo-4,8,24,25,26-pentaazahexacyclo[19.2.1.1~6,9~.1~11,14~.1~16,19~.0~2,7~]heptacosa-1(24),2(7),6( 27),9,11,13,15,17,19(25),20-decaen-23-yl]propanoate	C52 H73 N5 O5	847.564	26.48	1.39247e+08	9.92169e+06	1.20944e+06	8.204
130	1-Palmitoleoyl-2-oleoyl-sn-glycerol	C37 H68 O5	592.506	26.54	8.95113e+09	7.67497e+09	7.7694e+09	0.988
131	(10E,12E)-14-Hydroxy-10,12-nonadecadienoic acid	C19 H34 O3	310.251	26.549	3.81294e+09	3.81294e+09	1.00999e+09	3.775
132	1-Palmitoyl-2-linoleoyl-sn-glycerol	C37 H68 O5	592.507	26.61	1.00761e+10	3.22517e+09	7.7694e+09	0.415
133	(11S,16R)-16-Heptyl-8-hydroxy-2-(4-hydroxybenzyl)-3,18-dioxo-11-(tetradecanoylamino)-7,9,13,17-tetraoxa-4-aza-8-phosphanonacosan-1-oic acid 8-oxide	C51 H91 N2 O12 P	954.632	26.811	1.14319e+07	1.14319e+07	598841	19.09
134	(3beta)-3-Hydroxy-N-{(2S)-1-[(1-hydroxy-2,2,6,6-tetramethyl-4-piperidinyl)amino]-4-methyl-1-oxo-2-pentanyl}-11-oxoolean-12-en-30-amide	C45 H75 N3 O5	737.568	27.255	8.47871e+07	1.09444e+07	504196	21.707
135	2-(4-Cyclohexyl-1-piperazinyl)-N-[2-(1-piperidinyl)phenyl]acetamide	C23 H36 N4 O	384.287	27.257	7.50946e+07	7.50946e+07	811855	92.498
136	N-Acetyl-3-cyclohexyl-L-alanyl-N~5~-(diaminomethylene)-L-ornithyl-N-methyl-L-alanyl-L-methionyl-N-methyl-L-alanyl-L-seryl-N~2~-methyl-L-leucinamide	C40 H73 N11 O9 S	883.532	27.293	8.52294e+07	1.61072e+06	467330	3.447
137	1-(9Z-octadecenoyl)-2-hexadecanoyl-3-beta-D-galactosyl-sn-glycerol	C43 H80 O10	756.575	27.389	1.49827e+10	1.49827e+10	6.028e+09	2.486
138	beta-Cryptoxathin-5,6-epoxide	C40 H56 O2	568.428	27.413	9.50002e+09	9.50002e+09	4.31844e+09	2.2
139	6-Methyl-4,6-bis[(1E,3E,5E)-4-methyl-6-(2,6,6-trimethyl-1-cyclohexen-1-yl)-1,3,5-hexatrien-1-yl]-1,3-cyclohexadiene-1-carbaldehyde	C40 H54 O	550.418	27.448	9.51993e+09	9.51993e+09	4.32244e+09	2.202
140	Methyl (13S,15S,17S)-13-[(2beta,3beta,4beta,5alpha,12beta,19alpha)-3-{[1-(diethoxyphosphoryl)-3-methylbutyl]carbamoyl}-3,4-dihydroxy-16-methoxy-1-methyl-6,7-didehydroaspidospermidin-15-yl]-17-ethyl-17 -hydroxy-1,11-diazatetracyclo[13.3.1.0~4,12~.0~5,10~]nonadeca-4(12),5,7,9-tetraene-13-carboxylate	C52 H74 N5 O10 P	959.518	27.68	4.45562e+07	4.45562e+07	703957	63.294
141	(2R,3S)-2-methyl-1,1-dioxidotetrahydrothiophen-3-yl [(2R,3R)-4-[(3aR,6S,7aS)-6-(tert-butylcarbamoyl)hexahydrothieno[3,2-c]pyridin-5(4H)-yl]-3-hydroxy-1-(phenylsulfanyl)butan-2-yl]carbamate	C28 H43 N3 O6 S3	613.231	27.726	9.31687e+07	5.44917e+07	2.19628e+06	24.811
142	(5R,8S)-7-[(2S)-2-{[(2S)-2-Cyclohexyl-2-({[(2S)-1-isopropyl-2-piperidinyl]carbonyl}amino)acetyl]amino}-3,3-dimethylbutanoyl]-10,10-dimethyl-N-[(1R,2S)-1-{[methyl(phenyl)sulfamoyl]carbamoyl}-2-vinylcyc lopropyl]-7-azadispiro[3.0.4.1]decane-8-carboxamide (non-preferred name)	C48 H73 N7 O7 S	891.529	27.727	1.36557e+10	9.40415e+09	1.09225e+09	8.61
143	N-hexadecanoylsphinganine	C34 H69 N O3	539.529	27.832	5.99317e+07	3.32573e+07	1.93105e+06	17.222
144	Dapabutan	C19 H40 N2 O2	328.309	27.918	7.87893e+06	7.87893e+06	598258	13.17
145	2-Methoxy-6-[(2E,6E,10E,14E,18E,22E,26E)-3,7,11,15,19,23,27,31-octamethyl-2,6,10,14,18,22,26,30-dotriacontaoctaen-1-yl]phenol	C47 H72 O2	668.551	27.934	7.1842e+08	2.42471e+07	6.2056e+06	3.907
146	2-(Decanoyloxy)-3-{[(2,3-dihydroxypropoxy)(hydroxy)phosphoryl]oxy}propyl (9Z)-9-nonadecenoate	C35 H67 O10 P	678.445	27.945	1.55028e+08	9.50627e+07	3.88028e+06	24.499
147	(4S)-5-(4-{4-(4-{(2S)-6-Amino-2-[4-(aminomethyl)-1H-1,2,3-triazol-1-yl]hexanoyl}-1-piperazinyl)-6-[(2-{2-[2-(2-propyn-1-yloxy)ethoxy]ethoxy}ethyl)amino]-1,3,5-triazin-2-yl}-1-piperazinyl)-4-{4-[(1S,2R )-1-amino-2-methylbutyl]-1H-1,2,3-triazol-1-yl}-5-oxopentanoic acid	C41 H67 N17 O7	909.538	28.126	1.21404e+08	2.09946e+07	1.90232e+06	11.036
148	(3beta,9beta,15alpha,16alpha,23R,24R)-15-Hydroxy-3-[(2S)-2-morpholinyloxy]-16,23-epoxy-9,19-cyclolanostan-24-yl dimethylcarbamate	C37 H62 N2 O6	630.46	28.211	4.28679e+07	4.28679e+07	1.53003e+06	28.018
149	(3R,4S,5S,6R,7R,9R,10S,11S,12R,13S,14R)-6-{[4-(Dimethylamino)-3-hydroxy-6-methyltetrahydro-2H-pyran-2-yl]oxy}-14-ethyl-10-(heptylamino)-7,12,13-trihydroxy-4-[(5-hydroxy-4-methoxy-4,6-dimethyltetrahydr o-2H-pyran-2-yl)oxy]-3,5,7,9,11,13-hexamethyloxacyclotetradecan-2-one	C44 H84 N2 O12	832.605	28.214	9.19978e+06	6.71601e+06	518021	12.965
150	(3beta,17xi)-3-(beta-D-Galactopyranosyloxy)-24-hydroxy-24,25-dimethyllanost-8-en-30-oic acid	C38 H64 O9	664.453	28.256	4.98183e+08	6.79779e+07	1.33113e+07	5.107
151	(2S)-1-[(13Z)-13-Docosenoyloxy]-3-hydroxy-2-propanyl (7Z,10Z,13Z,16Z,19Z)-7,10,13,16,19-docosapentaenoate	C47 H80 O5	724.604	28.56	3.84862e+07	2.73796e+07	2.10398e+06	13.013
152	1-Palmitoyl-2-stearoyl-sn-glycero-3-phosphorylcholine	C42 H85 N O8 P	762.604	28.989	6.74607e+07	4.90921e+07	3.33057e+06	14.74
153	Betulin	C30 H50 O2	442.382	29.072	6.57494e+06	1.04243e+06	346752	3.006
154	N,N',N''-Tris{4-[(4-aminobutyl)amino]butyl}-1,3,5-benzenetricarboxamide	C33 H63 N9 O3	633.503	29.207	8.13854e+06	8.13854e+06	152964	53.206
155	Glycyl-L-leucylglycyl-L-glutaminyl-L-valyl-L-prolyl-L-leucyl-L-isoleucyl-L-valine	C42 H74 N10 O11	894.552	29.273	2.80973e+08	217920	828643	0.263
156	N-[3-({4-[(3-Aminopropyl)amino]butyl}amino)propyl]-D-valinamide	C15 H35 N5 O	301.284	29.849	2.0809e+07	1.88135e+07	840432	22.385
157	{1,2-Phenylenebis[(1-oxo-2,1-ethanediyl)(methylimino)methylene-10,9-anthracenediylmethylene(methylimino)methylene-2,1-phenylene]}diboronic acid	C60 H60 B2 N4 O6	954.468	30.241	1.53199e+07	1.53199e+07	371377	41.252
158	(3alpha,12beta,24R)-12-Acetoxy-25-[2-(nonylamino)(oxo)acetoxy]-20,24-epoxydammaran-3-yl 3-(nonylamino)-3-oxopropanoate	C55 H94 N2 O9	926.694	30.315	7.93668e+06	5.68106e+06	332397	17.091
159	(20E)-21-(2,7,12,17-Tetraazanonadec-1-yl)-3,8,13,18-tetraazadocos-20-ene-22-thiol	C33 H74 N8 S	614.577	30.316	1.55635e+07	1.08913e+07	1.24188e+06	8.77
160	(2R)-2-[(2S,3S,6R)-6-{(2R,3S)-3-[(2R,5S,6R)-6-({(2R,3S,5R,6R)-6-[(R)-{(2S,2'R,3'R,5S,5'S)-5'-[(2R,5R,6S)-6-Ethyl-5-hydroxy-5-methyltetrahydro-2H-pyran-2-yl]-2'-hydroxy-2,3',5'-trimethyloctahydro-2,2'-bifuran-5-yl}(hydroxy)methyl]-6-hydroxy-3,5-dimethyltetrahydro-2H-pyran-2-yl}methyl)-6-hydroxy-5-methyltetrahydro-2H-pyran-2-yl]-2-hydroxybutyl}-3-methyltetrahydro-2H-pyran-2-yl]propanoic acid	C47 H82 O14	870.572	30.394	1.42474e+08	3.37032e+06	1.02706e+06	3.282
161	7,30-Bis(2-methoxybenzyl)-14,23-dimethyl-7,14,23,30-tetraazatricyclo[30.2.2.2~2,5~]octatriaconta-1(34),2,4,32,35,37-hexaene	C52 H76 N4 O2	788.597	30.528	2.327e+07	622044	429352	1.449
162	(1Z,2S)-2-Hydroxy-N-[(2S,3S,4R)-1,3,4-trihydroxy-2-octadecanyl]tetracosanimidic acid	C42 H85 N O5	683.645	31.011	9.05907e+07	1.4375e+06	3.19483e+06	0.45
163	(2R)-1-(Pentadecanoyloxy)-3-(phosphonooxy)-2-propanyl tetracosanoate	C42 H83 O8 P	746.58	31.192	6.74697e+07	6.10828e+07	3.25175e+06	18.785
164	2-{(Benzyloxy)[2-({[(2-methyl-2-propanyl)oxy]carbonyl}amino)icosanoyl]amino}-N,N,N-trimethylethanaminium	C37 H68 N3 O4	618.519	31.399	2.20658e+07	479395	264210	1.814
165	1,3-Bis(tetradecanoyloxy)-2-propanyl (5Z,8Z,11Z,14Z)-5,8,11,14-icosatetraenoate	C51 H90 O6	798.671	31.727	1.88092e+09	3.2604e+06	9.44819e+06	0.345
166	2-[(9Z,12Z)-9,12-Heptadecadienoyloxy]-3-[(9Z)-9-heptadecenoyloxy]propyl (8Z,11Z,14Z)-8,11,14-icosatrienoate	C57 H98 O6	878.737	31.772	2.40047e+09	1.9632e+09	1.89374e+09	1.037
167	(1beta,3beta,23E)-25-Hydroperoxy-1,20-dihydroxydammar-23-en-3-yl stearate	C48 H86 O6	758.644	32.153	4.56381e+08	1.45012e+07	4.43873e+06	3.267
168	2-(Palmitoyloxy)-1,3-propanediyl (9Z,12Z,15Z,9'Z,12'Z,15'Z)bis(-9,12,15-octadecatrienoate)	C55 H94 O6	850.701	32.171	2.54943e+08	1.92665e+07	4.40272e+06	4.376
169	2-[(9Z)-9-Octadecenoyloxy]-1,3-propanediyl (9Z,12Z,9'Z,12'Z)bis(-9,12-octadecadienoate)	C57 H100 O6	880.752	32.253	3.93015e+09	2.68239e+09	2.1557e+09	1.244
170	TG(18:1(9Z)/18:1(9Z)/18:2(9Z,12Z))[iso3]	C57 H102 O6	882.768	32.69	4.62442e+09	3.05262e+09	2.28179e+09	1.338
171	1,3-Bis(pentadecanoyloxy)(~2~H_5_)-2-propanyl (9Z)-9-octadecenoate	C51 H91 D5 O6	809.75	33.041	2.05145e+09	1.8475e+09	8.63076e+08	2.141
172	3-Palmito-1,2-Diolein	C55 H102 O6	858.767	33.156	5.56436e+09	5.39753e+09	4.10276e+09	1.316
173	MFCD00056151	C28 H54 O3	438.408	34.154	1.92289e+08	1.35733e+08	3.15193e+06	43.063
174	TG(18:2(9Z,12Z)/18:2(9Z,12Z)/20:1(11Z))[iso3]	C59 H104 O6	908.787	34.171	4.1153e+07	3.72559e+07	1.218e+06	30.588
175	2-(Pentadecanoyloxy)-1,3-propanediyl (13Z,13'Z)bis(-13-docosenoate)	C62 H116 O6	956.875	34.359	1.4157e+08	2.74191e+06	1.88355e+06	1.456
176	2-[(8Z,11Z,14Z)-8,11,14-Icosatrienoyloxy]-3-[(11Z)-11-icosenoyloxy]propyl docosanoate	C65 H118 O6	994.889	34.58	1.41138e+08	5.97814e+06	2.46447e+06	2.426
177	1,1'-{2,2'-Bis[(4-chlorophenyl)amino]-5,5',8,8'-tetrahydro-4H,4'H,6H,6'H-7,7'-bipyrido[4',3':4,5]thieno[2,3-d][1,3]thiazine-4,4'-diylidene}bis[3-(4-chlorophenyl)(thiourea)]	C44 H32 Cl4 N10 S6	1031.99	34.977	1.0208e+08	574277	772498	0.743
178	Methyl 2-{[dimethyl(2-methyl-2-propanyl)silyl]oxy}octadecanoate	C25 H52 O3 Si	428.368	35.301	3.52532e+07	3.52532e+07	907701	38.838
179	1,2,3-THIADIAZOLE-4-CARBOHYDRAZIDE	C3 H4 N4 O S	144.01	36.215	1.29424e+09	1.17281e+09	8.83388e+08	1.328
180	Ethyl 3,5-dibromo-4-(2-bromo-4,5-dimethoxyphenyl)-1H-pyrrole-2-carboxylate	C15 H14 Br3 N O4	508.846	36.944	5.35108e+06	836392	51321.4	16.297

## Sheet: Polar Negative
No.	Name	Formula	Molecular Weight	RT [min]	Area (Max.)	Phormidesmis molle PACC 8140	Phormidium uncinatum PACC 8693 (Control)	Ratio: P. molle /Control
1	5-Fluoro AMB metabolite 5	C18 H25 N3 O4	347.185	0.969	1.15764e+10	1.01707e+08	1.15764e+10	0.009
2	2,2'-Methylenebis(4-methyl-6-tert-butylphenol)	C23 H32 O2	340.241	0.991	7.05746e+07	7.05746e+07	6.30833e+06	11.188
3	(2S,3R,4S)-4-(1,3-Benzodioxol-5-yl)-1-[2-(dibutylamino)-2-oxoethyl]-2-[2-(2-pyridinyl)ethyl]-3-pyrrolidinecarboxylic acid	C29 H39 N3 O5	509.29	0.998	5.0321e+08	1.97811e+07	5.0321e+08	0.039
4	Ethyl 2-[2-(ethylsulfanyl)propyl]-4,6-dioxocyclohexanecarboxylate	C14 H22 O4 S	286.125	1.072	2.64443e+07	1.86349e+07	1.53962e+07	1.21
5	Cyclohexyl[4-(2-methyl-5,6,7,8-tetrahydro[1]benzothieno[2,3-d]pyrimidin-4-yl)-1-piperazinyl]methanone	C22 H30 N4 O S	398.213	1.138	1.89008e+08	2.72678e+06	1.89008e+08	0.014
6	N-Allyl-4-{[(2-thioxo-1,2-dihydro-4-quinazolinyl)amino]methyl}cyclohexanecarboxamide	C19 H24 N4 O S	356.166	1.154	8.36555e+07	2.90447e+06	8.36555e+07	0.035
7	4-Dodecylbenzenesulfonic acid	C18 H30 O3 S	326.192	1.454	8.30749e+07	1.73571e+07	8.30749e+07	0.209
8	(2R,3S,4R,5R,8R,10R,11R,12S,13S,14R)-2-Ethyl-3,4,10-trihydroxy-6-{3-[(6-methoxy-2-methyl-4-quinolinyl)amino]propyl}-3,5,8,10,12,14-hexamethyl-15-oxo-11-{[3,4,6-trideoxy-3-(dimethylamino)-beta-D-xylo-h exopyranosyl]oxy}-1-oxa-6-azacyclopentadecan-13-yl 2,6-dideoxy-3-C-methyl-3-O-methyl-alpha-L-ribo-hexopyranoside	C51 H86 N4 O13	962.621	1.545	1.88271e+08	1.74664e+07	1.88271e+08	0.093
9	(2S)-3-[(9Z,12Z)-9,12-Octadecadienoyloxy]-2-(palmitoyloxy)propyl 6-deoxy-6-sulfo-alpha-D-glucopyranoside	C43 H78 O12 S	818.523	1.761	2.42664e+09	3.04836e+07	2.42664e+09	0.013
10	3-(4-Benzyl-1-piperazinyl)-1H-1,2,4-triazol-5-amine	C13 H18 N6	258.158	5.589	5.87932e+07	9.92716e+06	3.72524e+06	2.665
11	Benzyl N-{(2S,4S,5S)-6-cyclohexyl-4-hydroxy-2-isopropyl-5-[(N-{(2S)-1-[4-(methoxymethoxy)-1-piperidinyl]-1-oxo-3-phenyl-2-propanyl}-L-norleucyl)amino]hexanoyl}-beta-alaninate	C47 H72 N4 O8	820.539	5.629	1.98086e+09	7.02698e+07	1.98086e+09	0.035
12	2-Methyl-2-nitro-1,3-propanediol	C4 H9 N O4	135.053	5.91	2.13534e+08	2.60267e+07	2.87008e+06	9.068
13	Uridine	C9 H12 N2 O6	244.07	6.096	9.77677e+07	1.67786e+07	3.51526e+06	4.773
14	5'-O-{Hydroxy[(hydroxy{[hydroxy(phenoxy)phosphoryl]oxy}phosphoryl)oxy]phosphoryl}adenosine	C16 H20 N5 O13 P3	583.029	7.019	2.84514e+07	3.41524e+06	127233	26.842
15	5'-Deoxy-5'-[({[4-(3,4-dimethoxyphenyl)-5-oxo-2,5-dihydro-3-furanyl]oxy}acetyl)amino]adenosine	C24 H26 N6 O9	542.176	7.03	9.79992e+07	2.73459e+07	169081	161.733
16	D(-)-Amygdalin	C20 H27 N O11	457.159	7.067	1.1345e+10	6.25388e+09	814908	7674.34
17	(2S)-{[(2S)-2-Amino-3-(5-methoxy-1H-indol-3-yl)propanoyl]amino}[(2R,3S,4R)-5-(2,4-dioxo-3,4-dihydro-1(2H)-pyrimidinyl)-3,4-dihydroxytetrahydro-2-furanyl]acetic acid	C22 H25 N5 O9	503.165	7.075	3.72338e+09	9.3938e+08	135863	6914.17
18	4,5-Dichloro-N-[2-(cyclohexylamino)-1-(4-methoxyphenyl)-2-oxoethyl]-N-(4-methoxybenzyl)-1,2-thiazole-3-carboxamide	C27 H29 Cl2 N3 O4 S	561.126	7.077	2.86704e+07	6.58679e+06	216712	30.394
19	4-Amino-8-[(2R,3R,4S)-3,4-dihydroxy-5,5-bis(hydroxymethyl)tetrahydro-2-furanyl]pyrido[2,3-d]pyrimidin-5(8H)-one	C13 H16 N4 O6	324.107	7.093	1.50266e+08	1.18681e+08	203531	583.112
20	Dimethyl 2-({[7-(difluoromethyl)-5-(4-methylphenyl)pyrazolo[1,5-a]pyrimidin-3-yl]carbonyl}amino)terephthalate	C25 H20 F2 N4 O5	494.14	7.128	9.42784e+08	5.5093e+08	132729	4150.8
21	N-(3-Bromophenyl)-4-{4-methyl-3-[(4-methyl-1-piperazinyl)sulfonyl]phenyl}-1-phthalazinamine	C26 H26 Br N5 O2 S	551.098	7.135	2.88146e+07	5.26808e+06	150766	34.942
22	6-(2,3-Dimethoxyphenyl)-6,9-dihydropyrido[3,2-e][1,2,4]triazolo[1,5-a]pyrimidine-5,8(1H,7H)-dione	C16 H15 N5 O4	341.112	7.137	6.38125e+07	3.91177e+07	226035	173.06
23	3-Chloro-N-{4-chloro-2-[(5-chloro-2-pyridinyl)carbamoyl]-6-methoxyphenyl}-4-[(4-methyl-1-piperazinyl)methyl]-2-thiophenecarboxamide	C24 H24 Cl3 N5 O3 S	567.066	7.16	2.88867e+07	3.21098e+06	85739.2	37.451
24	4,5-Dibromo-3-methylisothiazole	C4 H3 Br2 N S	254.834	7.164	6.5568e+07	5.5747e+07	1.81372e+06	30.736
25	1,2-Dibromotetrafluoroethane	C2 Br2 F4	257.83	7.221	8.61018e+06	6.08189e+06	143723	42.317
26	Dithiocyano methane	C3 H2 N2 S2	129.965	7.733	1.09954e+08	4.47965e+07	392630	114.094
27	Dimethyl (2S,2'S)-2,2'-{(3,6-bis{[(2E)-3,7-dimethyl-2,6-octadien-1-yl]oxy}-9-oxo-9H-xanthene-1,8-diyl)bis[oxy(1-oxo-2,1-ethanediyl)imino]}bis(5-carbamimidamidopentanoate) (non-preferred name)	C51 H72 N8 O12	988.529	7.737	2.09538e+06	174660	88352.4	1.977
28	N,N'-Bis[(2-bromophenyl)carbamothioyl]isophthalamide	C22 H16 Br2 N4 O2 S2	589.907	8.102	1.09231e+08	1.01073e+07	9.80226e+06	1.031
29	5-bromo-4-methylthiazol-2-amine	C4 H5 Br N2 S	191.935	8.29	3.79715e+07	2.76668e+07	1.323e+06	20.912
30	4-(2-Carboxy-1,2-dihydroxyethyl)-1,2,5-thiadiazole-3-carboxylic acid	C6 H6 N2 O6 S	233.994	8.524	1.94798e+07	1.94798e+07	9.6997e+06	2.008
31	Dulcitol	C6 H14 O6	182.078	8.63	2.00551e+08	2.34548e+07	1.11054e+06	21.12
32	5-Methyl-1-(2,3,4-tri-O-acetylpentopyranosyl)-1H-1,2,4-triazol-3-amine	C14 H20 N4 O7	356.133	8.799	1.87927e+07	808286	463351	1.744
33	1-(4-Amino-1,2,5-oxadiazol-3-yl)-5-(2,3-dihydro-1H-indol-1-ylmethyl)-N'-[(1E)-1-(2,4-dihydroxyphenyl)ethylidene]-1H-1,2,3-triazole-4-carbohydrazide	C22 H21 N9 O4	475.171	8.959	2.00173e+07	1.08339e+07	483624	22.402
34	2,2'-[1,4-Phenylenebis(oxy)]diacetohydrazide	C10 H14 N4 O4	254.101	9.108	2.0977e+08	1.65659e+07	469290	35.3
35	1-(4-Amino-1,2,5-oxadiazol-3-yl)-5-(methoxymethyl)-1H-1,2,3-triazole-4-carbohydrazide	C7 H10 N8 O3	254.088	9.118	1.26605e+07	139906	158794	0.881
36	5'-O-(dimethylcarbamoyl)-N-(tetrahydrofuran-3-yl)adenosine	C17 H24 N6 O6	408.176	9.119	1.0218e+07	1.0218e+07	160429	63.692
37	O-Ethyl O-(2-phenylethyl) phosphorochloridothioate	C10 H14 Cl O2 P S	264.013	9.171	5.40586e+06	129141	145793	0.886
38	2-Amino-1-(2-hydroxy-3-methoxypropyl)-4,5-dihydro-1H-imidazole-4,5-diol	C7 H15 N3 O4	205.106	9.55	6.50634e+07	680999	242001	2.814
39	glu-glu-arg	C16 H28 N6 O8	432.196	9.565	8.85489e+06	121330	138514	0.876
40	1-{3-Azido-2,3-dideoxy-5-O-[(4-hydroxybutoxy)carbonyl]pentofuranosyl}-5-methyl-2,4(1H,3H)-pyrimidinedione	C15 H21 N5 O7	383.144	9.718	1.53906e+08	3.06641e+06	754024	4.067
41	Homocitrulline	C7 H15 N3 O3	189.111	10.043	7.88384e+07	426612	241430	1.767
42	glu-pro-arg	C16 H28 N6 O6	400.206	10.045	5.8057e+06	193547	133018	1.455
43	(4R,6R)-6-(3-{2,4-Dichloro-6-[(4-fluorophenoxy)methyl]phenyl}propyl)-4-hydroxytetrahydro-2H-pyran-2-one	C21 H21 Cl2 F O4	426.08	10.264	9.33785e+06	1.36174e+06	350958	3.88
44	5,6-Di(1-pyrrolidinyl)[1,2,5]oxadiazolo[3,4-b]pyrazine	C12 H16 N6 O	260.138	10.288	8.69099e+07	4.22238e+07	939910	44.923
45	2,3,4-Tri-O-acetyl-N-(2-amino-1-methyl-5-nitroso-6-oxo-1,6-dihydro-4-pyrimidinyl)pentopyranosylamine	C16 H21 N5 O9	427.134	10.349	2.80216e+07	8.30419e+06	203870	40.733
46	2-[3,4-Bis(1-pyrrolidinylsulfonyl)-1H-pyrrol-1-yl]-N-isopropylacetamide	C17 H28 N4 O5 S2	432.149	10.356	4.43685e+07	2.10264e+07	231078	90.993
47	Ethyl {1-[(3-bromo-4-methylbenzoyl)carbamothioyl]-3-oxo-2-piperazinyl}acetate	C17 H20 Br N3 O4 S	441.034	10.36	6.86226e+06	2.89931e+06	213564	13.576
48	glu-glu-asp-gly	C16 H24 N4 O11	448.143	10.439	5.11209e+07	1.36541e+07	168857	80.862
49	4-Ethoxy-N-{4-[4-(methylsulfonyl)-1-piperazinyl]phenyl}-3-nitrobenzamide	C20 H24 N4 O6 S	448.141	10.468	4.69292e+07	1.36541e+07	193946	70.401
50	Glycerophosphoglycerol	C6 H15 O8 P	246.051	10.551	8.21933e+07	8.21933e+07	181495	452.869
51	1-(7H-Purin-6-yl)-4-piperidinecarboxamide	C11 H14 N6 O	246.122	11.177	3.80642e+07	6.34084e+06	680701	9.315
52	α,α-Trehalose	C12 H22 O11	342.117	11.642	2.21159e+10	3.01222e+08	2.17953e+06	138.205
53	Sulfoquinovose	C6 H12 O8 S	244.025	11.789	3.75495e+08	6.91638e+07	245047	282.247
54	N,N'-Bis(1,5-dimethyl-3-oxo-2-phenyl-2,3-dihydro-1H-pyrazol-4-yl)terephthalamide	C30 H28 N6 O4	536.216	11.828	5.66748e+07	4.22593e+06	208440	20.274
55	4-(Diethylamino)-3,5-dinitrobenzenesulfonamide	C10 H14 N4 O6 S	318.063	11.951	4.5245e+09	6.12603e+08	157964	3878.12
56	2,4(1H,3H)-Pyrimidinedione, 1-[5-O-(5-amino-5-deoxy-beta-D-ribofuranosyl)-3,6-dideoxy-6-(formylamino)-alpha-L-lyxo-hexofuranosyl]-	C16 H24 N4 O9	416.154	13.05	5.92149e+08	7.3404e+07	721712	101.708
57	D-Raffinose	C18 H32 O16	504.17	13.286	2.45509e+09	1.0684e+09	1.10582e+06	966.165
58	3-(1,1-Dioxido-3-oxo-1,2-benzothiazol-2(3H)-yl)propyl (5Z)-4-(2-chlorophenyl)-5-[hydroxy(2-methoxyethoxy)methylene]-2,6-dimethyl-4,5-dihydro-3-pyridinecarboxylate	C28 H29 Cl N2 O8 S	588.133	13.832	1.21954e+07	5.17757e+06	466996	11.087
59	2-[1-(1,3-Benzodioxol-5-yl)-2,5-dimethyl-1H-pyrrol-3-yl]-2-oxoethyl N-[(4-acetamidophenyl)sulfonyl]-N-methylglycinate	C26 H27 N3 O8 S	541.151	13.916	2.09494e+08	1.10027e+07	219352	50.16
60	6-Iodo-2-{2-[4-(2-methoxy-5-nitrophenyl)-1-piperazinyl]ethyl}-3-phenyl-1-isoindolinone	C27 H27 I N4 O4	598.107	13.92	1.68812e+07	3.49248e+06	345941	10.096
61	Diethylpyrocarbonate	C6 H10 O5	162.053	13.923	2.45709e+07	3.66582e+06	262197	13.981
62	5-Acetyl-4-(4-chlorophenyl)-6-methyl-2-sulfanyl-1-(2,3,4,6-tetra-O-acetylhexopyranosyl)-1,4-dihydro-3-pyridinecarbonitrile	C29 H31 Cl N2 O10 S	634.138	14.046	8.62582e+06	613092	91654.8	6.689
63	7-Amino-1,3-dimethyl-1H,8H-pyrido[2,3-d]pyrimidine-2,4,5-trione	C9 H10 N4 O3	222.075	14.572	9.01222e+08	2.80976e+06	5.00042e+06	0.562
64	Phosphorus trichloride	Cl3 P	135.881	14.583	1.53219e+08	1.07921e+08	1.53219e+08	0.704
65	Glutaric acid	C5 H8 O4	132.042	15.116	4.32445e+06	4.32445e+06	90012.7	48.043
66	2,6-Dichlorotoluene	C7 H6 Cl2	159.985	15.261	1.78829e+08	1.337e+08	1.39979e+07	9.551
67	4-[(Z)-(Methoxyimino)methyl]phenyl 2,3,4,6-tetra-O-benzoyl-beta-D-allopyranoside	C42 H35 N O11	729.22	15.293	1.72729e+07	1.72729e+07	93204.2	185.323
68	2-[(2Z)-3-(2-Furylmethyl)-2-{(2E)-[(2E)-2-methyl-3-phenyl-2-propen-1-ylidene]hydrazono}-4-oxo-1,3-thiazolidin-5-yl]-N-[3-(trifluoromethyl)phenyl]acetamide	C27 H23 F3 N4 O3 S	540.147	15.311	2.90026e+08	672496	143840	4.675
69	1-(6-Chloro-1,3-benzothiazol-2-yl)-3-{2-[4-(5-chloro-1,3-benzothiazol-2-yl)-1'-(2,2-dimethylpropyl)-5-fluoro-7-hydroxyspiro[indole-3,4'-piperidin]-1(2H)-yl]phenyl}urea	C38 H35 Cl2 F N6 O2 S2	760.159	16.242	7.86428e+06	1.45352e+06	107475	13.524
70	2-(3,4-Dihydroxyphenyl)-5,7-dihydroxy-4-oxo-4H-chromen-3-yl 2-O-{6-O-[(2E)-3-(4-hydroxy-3-methoxyphenyl)-2-propenoyl]-beta-D-glucopyranosyl}-beta-D-galactopyranoside	C37 H38 O20	802.196	16.369	2.38878e+07	411752	240837	1.71
71	4,8-Bis{[3,5-bis(2-methyl-2-propanyl)benzyl]oxy}[1,3]dithiolo[4,5-f][1,3]benzodithiole-2,6-dithione	C38 H46 O2 S6	726.181	16.425	8.44201e+06	304022	130745	2.325
72	Methyl (7-hydroxy-5-methyl[1,2,4]triazolo[1,5-a]pyrimidin-6-yl)acetate	C9 H10 N4 O3	222.075	16.695	1.17689e+07	1.17689e+07	360301	32.664
73	2-{(E)-(3-{[Bis(carboxymethyl)amino]methyl}-4-hydroxy-5-isopropyl-2-methylphenyl)[(4E)-3-{[bis(carboxymethyl)amino]methyl}-5-isopropyl-2-methyl-4-oxonio-2,5-cyclohexadien-1-ylidene]methyl}benzenesulfo nate	C37 H44 N2 O13 S	756.254	16.929	8.56746e+06	226501	215528	1.051
74	asp-arg	C10 H19 N5 O5	289.14	17.645	2.17366e+07	8.0767e+06	2.50884e+06	3.219
75	5'-O-[{[(3R,4R)-1-[2-(4-Amino-5H-pyrrolo[3,2-d]pyrimidin-7-yl)ethyl]-4-({[hydroxy(3-hydroxypropoxy)phosphoryl]oxy}methyl)-3-pyrrolidinyl]oxy}(hydroxy)phosphoryl]-3'-O-[hydroxy(3-hydroxypropoxy)phospho ryl]-2'-O-methylguanosine	C30 H47 N10 O17 P3	912.235	17.749	1.11882e+07	1.11882e+07	364636	30.683
76	(1S,3S)-3-Glycoloyl-3,5,12-trihydroxy-10-methoxy-6,11-dioxo-1,2,3,4,6,11-hexahydro-1-tetracenyl 3-({[(4-{[(5R)-5-(carboxymethyl)-beta-D-xylopyranosyl]oxy}-3-nitrobenzyl)oxy]carbonyl}amino)-2,3,6-tride oxy-alpha-L-lyxo-hexopyranoside	C42 H44 N2 O22	928.234	19.579	1.67352e+07	339609	187854	1.808
77	hexopyranoside, (1S,3S)-1,2,3,4,6,11-hexahydro-3,5,12-trihydroxy-3-(2-hydroxyacetyl)-10-methoxy-6,11-dioxo-1-naphthacenyl 2,3,6-trideoxy-3-[[[[4-[[[(1,3-dicarboxypropyl)amino]carbonyl]amino]phenyl]methoxy]carbonyl]amino]-	C41 H43 N3 O18	865.258	19.941	2.86908e+08	3.57941e+06	244054	14.666
78	Chloral	C2 H Cl3 O	145.91	20.947	4.605e+06	566578	99604.5	5.688
79	12-Hydroxydodecanoic acid	C12 H24 O3	216.172	34.652	4.97804e+07	4.13548e+07	3.70063e+07	1.118
80	Azelaic acid	C9 H16 O4	188.104	37.61	1.43897e+07	1.38205e+07	976446	14.154
81	(9aS)-8-Acetyl-7-hydroxy-1,3-dimethoxy-9a-methyl-9-oxo-9,9a-dihydrodibenzo[b,d]furan-4-carboxamide	C18 H17 N O7	359.099	38.18	1.98452e+07	1.19024e+07	379680	31.349

## Sheet: Polar Positive
No.	Name	Formula	Molecular Weight	RT [min]	Area (Max.)	Phormidesmis molle PACC 8140	Phormidium uncinatum PACC 8693 (Control)	Ratio: P. molle /Control
1	Octahydro-2H-pyrido[1,2-a]pyrazine	C8 H16 N2	140.132	0.25	1.42275e+08	6.02737e+07	632612	95.277
2	2-butyl-3,5-dimethyl-5,6-dihydropyrazine	C10 H18 N2	166.148	0.31	6.66463e+08	4.5971e+07	2.89045e+07	1.59
3	Nootkatone	C15 H22 O	218.168	1.04	4.30939e+09	3.24888e+08	4.30939e+09	0.075
4	Bis(4-ethylbenzylidene)sorbitol	C24 H30 O6	414.205	1.16	3.04925e+10	2.67806e+09	3.04925e+10	0.088
5	(4R,8S,9R,11R)-11-Methyl-2,7-bis(methylene)-6,12-dioxo-5,14-dioxatricyclo[9.2.1.0~4,8~]tetradec-1(13)-en-9-yl methacrylate	C19 H20 O6	344.127	1.162	4.46422e+08	9.66749e+06	1.57219e+07	0.615
6	(9Z)-2-Oxo-9-octadecenamide	C18 H33 N O2	295.252	1.179	7.36307e+09	1.03193e+08	4.88894e+08	0.211
7	2,4-Dimethylbenzaldehyde	C9 H10 O	134.074	1.186	4.7264e+08	9.44044e+07	4.7264e+08	0.2
8	Hexanoyl fluoride	C6 H11 F O	118.079	1.223	1.95292e+10	8.43161e+08	1.95292e+10	0.043
9	6-Methyl-9-phenyl-5,6,7,9-tetrahydro[1,2,4]triazolo[5,1-b]quinazolin-8-ol	C16 H16 N4 O	280.132	1.224	3.48591e+09	9.42085e+07	3.48591e+09	0.027
10	Triisopropanolamine	C9 H21 N O3	191.153	3.659	4.63237e+09	4.71347e+08	4.63237e+09	0.102
11	Adenosine	C10 H13 N5 O4	267.098	5.785	7.68035e+08	1.86917e+08	5.95907e+06	31.367
12	1-[3-(1-Benzyl-1H-1,2,3-triazol-4-yl)propyl]guanidine	C13 H18 N6	258.159	6.079	2.85368e+07	1.96905e+07	677618	29.058
13	({2-[(2-Amino-6-oxo-1,6-dihydro-4-pyrimidinyl)oxy]ethoxy}methyl)phosphonic acid	C7 H12 N3 O6 P	265.047	6.724	7.53739e+07	4.63752e+06	198348	23.381
14	(15E)-25-Amino-22-hydroxy-22-oxido-17,21,23-trioxa-22lambda~5~-phosphapentacos-15-en-19-yl (4Z,7Z,10Z,13Z,16Z)-4,7,10,13,16-icosapentaenoate	C41 H72 N O7 P	721.505	6.804	3.22977e+06	2.04452e+06	180734	11.312
15	Methyl L-lysyl-L-histidinate	C13 H23 N5 O3	297.181	6.882	4.25206e+07	1.87986e+07	414826	45.317
16	4-Hydroxy-TEMPO	C9 H18 N O2	172.134	7	1.35417e+07	2.03774e+06	82693.4	24.642
17	Inumakilactone A glycoside	C24 H30 O13	526.168	7.003	3.84645e+07	3.02353e+07	93366.9	323.834
18	2-({5-[4-(Methylsulfonyl)phenyl]-1-phenyl-1H-1,2,4-triazol-3-yl}sulfanyl)ethyl (2E)-3-(3,4-dihydroxyphenyl)acrylate	C26 H23 N3 O6 S2	537.103	7.006	4.3923e+07	3.06859e+07	102671	298.877
19	D(-)-Amygdalin	C20 H27 N O11	457.16	7.053	1.86867e+10	1.36826e+10	632856	21620.4
20	Leu-Leu	C12 H24 N2 O3	244.18	7.06	6.56791e+07	2.4628e+06	98854.6	24.913
21	D-3-Deoxyglucosone	C6 H10 O5	162.053	7.064	1.12777e+09	9.76162e+08	624858	1562.22
22	(R)-Prunasin	C14 H17 N O6	295.107	7.07	8.13345e+07	7.5994e+07	368711	206.107
23	2-{2-[4-(Diphenylacetyl)-1-piperazinyl]ethyl}-1H-benzo[de]isoquinoline-1,3(2H)-dione	C32 H29 N3 O3	503.223	7.099	4.53674e+07	2.60641e+07	135126	192.888
24	(2S,3S,4R)-N-Ethyl-3,4-dihydroxy-5-(6-{[2-(3,4,5-trimethoxyphenyl)ethyl]amino}-9H-purin-9-yl)tetrahydro-2-furancarboxamide	C23 H30 N6 O7	502.218	7.133	1.97667e+08	1.24605e+08	120922	1030.45
25	Guanine	C5 H5 N5 O	151.05	7.177	4.71018e+07	1.21698e+07	167710	72.564
26	5,6-Diamino-1-hexyl-2,4(1H,3H)-pyrimidinedione	C10 H18 N4 O2	226.144	7.206	4.00866e+08	8.85362e+07	1.22115e+06	72.502
27	Triethanolamine	C6 H15 N O3	149.106	7.228	2.91454e+08	2.25514e+07	2.22484e+06	10.136
28	4-(Cyclobutylmethyl)-2-methyl-2-morpholinecarboxamide	C11 H20 N2 O2	212.153	7.32	2.15587e+08	737674	171735	4.295
29	N-{3-[(4-Acetamidobutyl)amino]propyl}acetamide	C11 H23 N3 O2	229.18	7.349	2.15152e+08	664163	135515	4.901
30	1-butyl-5-[2-(4-cyanophenyl)hydrazono]-4-methyl-2,6-dioxo-1,2,5,6-tetrahydropyridine-3-carbonitrile	C18 H17 N5 O2	335.138	7.36	7.23467e+06	7.23467e+06	89128.1	81.172
31	Diacetoxyscirpenol	C19 H26 O7	366.169	7.369	4.50681e+06	4.50681e+06	70176.2	64.221
32	(2R)-3-(Phosphonooxy)-1,2-propanediyl (15Z,15'Z)bis(-15-tetracosenoate)	C51 H97 O8 P	868.695	7.461	4.35178e+06	4.32368e+06	222391	19.442
33	molecular iodine	I2	253.81	7.472	5.61323e+06	2.31163e+06	226426	10.209
34	g-Butyrobetaine	C7 H15 N O2	145.111	7.561	1.72615e+07	1.93397e+06	150427	12.857
35	geranyl-PP	C20 H36 O7 P2	450.195	7.65	2.31427e+06	1.42037e+06	58823.5	24.146
36	3,5-Dibromo-1-benzothiophene	C8 H4 Br2 S	289.841	7.66	7.55926e+07	1.88703e+07	138907	135.849
37	N-(2-Pyrazinylcarbonyl)-L-leucyl-L-isoleucyl-N-{(3S)-1-[(2-carboxy-2-propanyl)amino]-1,2-dioxo-3-pentanyl}-3-cyclohexyl-L-alaninamide	C35 H55 N7 O8	701.409	7.692	1.46769e+07	1.18645e+07	730857	16.234
38	DL-Stachydrine	C7 H13 N O2	143.095	7.819	2.18413e+09	1.62383e+08	709966	228.72
39	N3-[(1-methyl-5-nitro-1H-imidazol-2-yl)methylidene]-6-(4-methoxyphenoxy)pyridin-3-amine	C17 H15 N5 O4	353.112	7.973	7.1913e+07	7.46826e+06	123245	60.597
40	2-[(4-Chlorophenyl)sulfanyl]-N-{4-[4-(4-methylbenzoyl)-1-piperazinyl]phenyl}acetamide	C26 H26 Cl N3 O2 S	479.142	8.166	2.91542e+06	946425	72243.5	13.1
41	N-[2-(1,1-Dimethyl-5,7-dioxo-4,6-diazaspiro[2.4]hept-6-yl)ethyl]methanesulfonamide	C10 H17 N3 O4 S	275.095	8.201	2.95303e+07	9.50324e+06	226847	41.893
42	Agaritine	C12 H17 N3 O4	267.121	8.225	1.12645e+07	271919	141491	1.922
43	(ADENIN-9-YL-ETHOXYMETHYL)-HYDROXYPHOSPHINYL-DIPHOSPHATE	C8 H14 N5 O10 P3	432.994	8.254	4.28543e+07	1.67879e+07	245484	68.387
44	5-(4-Bromophenyl)-3-chloro-N-(3-methoxy-5-nitrophenyl)-7-(trifluoromethyl)pyrazolo[1,5-a]pyrimidine-2-carboxamide	C21 H12 Br Cl F3 N5 O4	568.97	8.278	3.36903e+07	1.02239e+07	251712	40.617
45	biotin amide	C10 H17 N3 O2 S	243.105	8.326	1.57748e+08	9.94437e+06	318553	31.217
46	2-Chloro-N-[4-(6-methyl-1,3-benzothiazol-2-yl)phenyl]-5-nitrobenzamide	C21 H14 Cl N3 O3 S	423.046	8.328	3.70781e+06	1.19933e+06	156308	7.673
47	2,8-Dimethyl-1,2,4-triazaspiro[4.5]decane-3-thione	C9 H17 N3 S	199.115	8.329	3.93325e+07	3.50595e+06	107546	32.6
48	(2S,3S)-N,N'-Dihydroxy-2,3-aziridinedicarboxamide	C4 H7 N3 O4	161.044	8.347	8.23964e+08	3.77063e+08	849314	443.962
49	N-(3,4-Dichlorophenyl)-2-(4-oxo-2-{(2E)-2-[(2E)-3-phenyl-2-propen-1-ylidene]hydrazino}-4,5-dihydro-1,3-thiazol-5-yl)acetamide	C20 H16 Cl2 N4 O2 S	446.037	8.365	1.78313e+06	653987	39300.8	16.641
50	6-Methyl-N-nitro-3a,5,6,7a-tetrahydro-1H-[1,4]dioxino[2,3-d]imidazol-2-amine	C6 H10 N4 O4	202.071	8.385	3.68928e+07	1.99544e+07	545335	36.591
51	3,12-Bis{2-[(2-bromo-4-sulfamoylphenyl)amino]-2-oxoethyl}-6,9-dioxa-3,12-diazatetradecane-1,14-dioic acid	C26 H34 Br2 N6 O12 S2	844.006	8.449	1.27849e+07	2.17751e+06	416388	5.23
52	2-Methyl-N-{[4-(6-methyl-1,3-benzothiazol-2-yl)phenyl]carbamothioyl}propanamide	C19 H19 N3 O S2	369.096	8.454	9.8237e+06	7.79789e+06	288523	27.027
53	4-(2-Furyl)-1,2,5-oxadiazole-3-carbonitrile 2-oxide	C7 H3 N3 O3	177.018	8.457	2.2241e+07	2.14948e+07	284414	75.576
54	1-[5-S-(3-Amino-3-oxopropyl)-5-thio-beta-D-ribofuranosyl]-1H-benzimidazol-4-amine	C15 H20 N4 O4 S	352.119	8.463	1.32622e+07	1.32622e+07	233996	56.677
55	3,3,3-Trifluoro-N,N-dimethyl-1-propen-2-amine	C5 H8 F3 N	139.062	8.474	1.43931e+09	3.80392e+08	4.15286e+06	91.598
56	Pamapimod	C19 H20 F2 N4 O4	406.147	8.476	6.16395e+06	2.63056e+06	161329	16.306
57	N-methyl-4-piperidyl propionate	C9 H17 N O2	171.127	8.539	4.21688e+07	2.4217e+07	360179	67.236
58	2-Acetamido-N-ethylacrylamide	C7 H12 N2 O2	156.091	8.696	2.35557e+07	1.84221e+06	107549	17.129
59	tretamine	C9 H12 N6	204.112	8.795	4.70623e+07	1.41422e+06	201233	7.028
60	2,2,2-Trifluoro-N-(1-methyl-4-piperidinyl)acetamide	C8 H13 F3 N2 O	210.099	8.866	5.96232e+08	2.30196e+07	104529	220.221
61	N-(4,6-dimethylpyrimidin-2-yl)morpholine-4-carboximidamide	C11 H17 N5 O	235.143	8.868	5.44665e+08	3.8982e+07	2.47129e+06	15.774
62	1-[3-(4-Methoxyphenyl)-3,3a,4,5-tetrahydro-2H-benzo[g]indazol-2-yl]-2-{[5-(4-pyridinyl)-1,3,4-oxadiazol-2-yl]sulfanyl}-1-ethanone	C27 H23 N5 O3 S	497.153	8.872	1.2204e+08	7.1845e+07	115948	619.633
63	N~5~-Carbamoyl-N~2~-{[4-(2,4-dioxo-3,4-dihydro-1(2H)-pyrimidinyl)butoxy]carbonyl}ornithine	C15 H23 N5 O7	385.162	9.052	5.60576e+08	1.47344e+06	413928	3.56
64	(2R,5E)-2-[(4R)-2-Amino-1-(2,4-dihydroxybutyl)-4,5-dihydro-1H-imidazol-4-yl]-7-hydroxy-6-methyl-5-heptenoic acid	C15 H27 N3 O5	329.196	9.055	1.57053e+07	1.58431e+06	104687	15.134
65	Phosphonic acid, P-[(cyclohexylamino)carbonyl]-, monoethyl ester	C9 H18 N O4 P	235.098	9.105	5.98425e+07	3.26761e+07	295620	110.534
66	9-Phenylcarbazole	C18 H13 N	243.105	9.113	5.22685e+07	5.22685e+07	402065	130
67	7-{4-[(2-Chlorobenzoyl)carbamothioyl]-1-piperazinyl}-1-ethyl-6-fluoro-4-oxo-1,4-dihydro-3-quinolinecarboxylic acid	C24 H22 Cl F N4 O4 S	516.104	9.124	3.374e+06	2.32929e+06	113471	20.528
68	L-Ergothioneine	C9 H15 N3 O2 S	229.089	9.125	7.90512e+09	6.75173e+08	600730	1123.92
69	N2-neopentyl-5-methyl-1,3,4-thiadiazol-2-amine	C8 H15 N3 S	185.1	9.125	1.24068e+09	1.41412e+08	482340	293.18
70	N4-(1,1-dioxo-3-thiolanyl)-5-nitropyrimidine-4,6-diamine	C8 H11 N5 O4 S	273.054	9.125	6.33911e+07	2.9097e+07	129374	224.907
71	10-(3-Chlorobenzyl)-N-[2-(4-chlorophenyl)ethyl]-11-oxo-10,11-dihydrodibenzo[b,f][1,4]thiazepine-8-carboxamide 5,5-dioxide	C29 H22 Cl2 N2 O4 S	564.066	9.129	4.92735e+06	3.72678e+06	87904.2	42.396
72	5-Methyl-1-(1,3,5-trimethyl-1H-pyrazol-4-yl)-1H-1,2,3-triazole	C9 H13 N5	191.117	9.398	9.87536e+06	9.87536e+06	125222	78.863
73	Pentaethyldisiloxanyl	C10 H25 O Si2	217.144	9.474	4.44462e+07	1.44429e+07	390022	37.031
74	2-(6-Methyl-1H-benzimidazol-2-yl)guanidine	C9 H11 N5	189.101	9.615	7.49803e+07	5.41558e+06	300348	18.031
75	(3R,4S)-3-(3-Azido-1H-1,2,4-triazol-1-yl)-1-azabicyclo[2.2.1]heptane	C8 H11 N7	205.108	9.65	1.33297e+08	1.11281e+06	308398	3.608
76	3-Hydroxy-8-methyl-8-(2-propyn-1-yl)-8-azoniabicyclo[3.2.1]octane	C11 H18 N O	180.138	10.026	2.5814e+07	1.78075e+07	268867	66.232
77	Diisopropyl(2-penten-4-yn-1-yloxy)silyl	C11 H19 O Si	195.121	10.123	5.92226e+06	732454	296671	2.469
78	4-[5-(4-Morpholinylmethyl)-1H-tetrazol-1-yl]aniline	C12 H16 N6 O	260.139	10.171	1.6251e+08	5.42589e+07	528036	102.756
79	(2R)-5-Amino-5-oxo-2-({[3,4,5-trihydroxy-6-(hydroxymethyl)tetrahydro-2H-pyran-2-yl]acetyl}amino)pentanoic acid	C13 H22 N2 O9	350.134	10.295	3.19697e+07	763537	186719	4.089
80	2-(3,4-Dihydroxyphenyl)-N,N,N-trimethylethanaminium	C11 H18 N O2	196.134	10.507	7.56902e+07	4.61258e+07	514162	89.711
81	7-Methyl-1,5,7-triazabicyclo[4.4.0]dec-5-ene	C8 H15 N3	153.127	10.519	1.94125e+08	1.40767e+07	967948	14.543
82	DL-Glutamine	C5 H10 N2 O3	146.07	10.564	9.32655e+07	1.14394e+07	780709	14.653
83	Edrophonium	C10 H16 N O	166.123	10.615	2.21845e+07	1.0782e+07	398194	27.077
84	4-[(2E)-3-{2-[3-Hydroxy-2-(hydroxymethyl)propoxy]-4-methoxy-5-(2-thienyl)phenyl}-2-propenoyl]benzoic acid	C25 H24 O7 S	468.126	10.668	2.01281e+08	2.41603e+06	135401	17.844
85	Choline Alfoscerate	C8 H20 N O6 P	257.104	10.712	2.19297e+09	1.8673e+07	1.13518e+06	16.449
86	5-[(E)-2-Cyanovinyl]-2'-deoxyuridine	C12 H13 N3 O5	279.086	10.725	9.23286e+08	4.92757e+06	402485	12.243
87	Ethyl {[2-(5,5-dimethyl-4,5-dihydro-1,3-thiazol-2-yl)-2-methylhydrazino]carbonothioyl}carbamate	C10 H18 N4 O2 S2	290.087	10.922	7.04945e+06	630579	255767	2.465
88	5-{5-[(2S)-1-Methyl-2-pyrrolidinyl]-1,2,4-oxadiazol-3-yl}-4-pyrimidinamine	C11 H14 N6 O	246.123	10.939	7.61058e+07	8.65877e+06	320153	27.046
89	1-Carbamoylproline	C6 H10 N2 O3	158.07	11.157	1.11743e+08	3.83967e+06	259736	14.783
90	Troxacitabine	C8 H11 N3 O4	213.074	11.283	6.32352e+06	376125	237475	1.584
91	3-{[2-(4-methoxyphenyl)-2-oxoethyl]sulfanyl}-N-phenyl-6,7-dihydro[1,2,4]triazolo[4,3-a]pyrimidine-8(5H)-carboxamide	C21 H21 N5 O3 S	423.138	11.424	2.45002e+09	6.68026e+06	90334.4	73.95
92	L-Glutamic acid	C5 H9 N O4	147.054	11.593	3.96466e+09	5.32755e+08	1.24287e+06	428.648
93	Methyl 2-[3,9-dioxo-1-(2-thienyl)-3,9-dihydrochromeno[2,3-c]pyrrol-2(1H)-yl]-4-methyl-1,3-thiazole-5-carboxylate	C21 H14 N2 O5 S2	438.032	11.604	3.68539e+07	297617	111621	2.666
94	Leu-arg	C12 H25 N5 O3	287.197	11.645	4.22144e+08	8.50801e+06	123117	69.105
95	risotilide	C15 H27 N3 O4 S2	377.145	11.738	1.23689e+07	1.23689e+07	255895	48.336
96	N6-METHYLLYSINE	C7 H16 N2 O2	160.122	12.666	1.04611e+09	1.14539e+06	139852	8.19
97	N6,N6,N6-Trimethyl-L-lysine	C9 H20 N2 O2	188.153	12.742	3.83449e+09	788577	208881	3.775
98	19-Nortestosterone	C18 H26 O2	274.192	13.094	1.05562e+08	2.55227e+06	304799	8.374
99	L-(+)-Arginine	C6 H14 N4 O2	174.113	13.264	3.17212e+09	1.88256e+06	1.27992e+06	1.471
100	4-(2,3-Dihydro-1,4-benzodioxin-6-ylcarbonyl)-3-hydroxy-1-[3-(4-morpholinyl)propyl]-5-(4-nitrophenyl)-1,5-dihydro-2H-pyrrol-2-one	C26 H27 N3 O8	509.181	13.873	6.30787e+06	652008	142807	4.566
101	2-dehydro-3-deoxy-L-rhamnonic acid	C6 H10 O5	162.053	13.928	7.35877e+07	1.36817e+07	533331	25.653
102	(3R,4R)-N-(4-Chlorophenyl)-N'-[2-fluoro-4-(2-oxo-1(2H)-pyridinyl)phenyl]-1-[(2,2,2-trifluoroethyl)sulfonyl]-3,4-pyrrolidinedicarboxamide	C25 H21 Cl F4 N4 O5 S	600.087	14.265	1.77113e+07	3.49017e+06	254781	13.699
103	3-Amino-1,2,3-benzotriazin-4(3H)-one	C7 H6 N4 O	162.054	14.587	5.09042e+07	9.44132e+06	238107	39.652
104	4-(5-Amino-1,3,4-oxadiazol-2-yl)-1,2,5-oxadiazol-3-amine	C4 H4 N6 O2	168.039	16.126	4.49182e+07	2.74812e+07	1.58989e+06	17.285
105	4-Amino-8-[(2R,3R,4S)-3,4-dihydroxy-5,5-bis(hydroxymethyl)tetrahydro-2-furanyl]pyrido[2,3-d]pyrimidin-5(8H)-one	C13 H16 N4 O6	324.107	16.908	3.44788e+07	1.07148e+07	717051	14.943
106	Maltotriose	C18 H32 O16	504.171	18.78	2.26505e+07	266060	248643	1.07
107	bis-beta-D-fructofuranose 1,2':2,3'-dianhydride	C12 H20 O10	324.107	18.973	3.28497e+07	138444	135362	1.023
108	(3R,3aS,6aR)-Hexahydrofuro[2,3-b]furan-3-yl {(2S,3R)-4-[(1,3-benzodioxol-5-ylsulfonyl)(isobutyl)amino]-3-hydroxy-1-[4-(2-pyridinylmethoxy)phenyl]-2-butanyl}carbamate	C34 H41 N3 O10 S	683.252	19.056	1.91078e+07	298046	274104	1.087
109	4-{[([(Hydroxy{[(2S,5R)-5-(5-methyl-2,4-dioxo-3,4-dihydro-1(2H)-pyrimidinyl)-2,5-dihydro-2-furanyl]methoxy}phosphoryl)oxy]{[4-(pentanoyloxy)benzyl]oxy}phosphoryl)oxy]methyl}phenyl decanoate	C39 H52 N2 O14 P2	834.287	19.085	1.15644e+07	101944	89817.7	1.135
110	Maltopentaose	C30 H52 O26	828.278	19.203	1.65793e+09	1.65793e+09	289369	5729.47
111	S-{1-[(2R,3S,4R,5R)-5-(6-Amino-9H-purin-9-yl)-4-hydroxy-3-(phosphonooxy)tetrahydro-2-furanyl]-3,5,9-trihydroxy-8,8-dimethyl-3,5-dioxido-10,14-dioxo-2,4,6-trioxa-11,15-diaza-3lambda~5~,5lambda~5~-dipho sphaheptadecan-17-yl} (2S,3S)-3-hydroxy-8-methyl-8-azabicyclo[3.2.1]octane-2-carbothioate	C30 H49 N8 O18 P3 S	934.212	19.404	6.25582e+06	4.2301e+06	149170	28.358
112	8-(3-{2-(Methylsulfonyl)-2-[4-(methylsulfonyl)phenyl]ethyl}phenyl)-6-[2-(methylsulfonyl)-2-propanyl]quinoline	C29 H31 N O6 S3	585.133	19.447	3.97501e+06	2.58798e+06	128564	20.13
113	(1S,2S,3R,4R,5R,6S)-2,3,4,5,6-Pentahydroxycyclohexyl alpha-D-galactopyranosyl-(1->6)-alpha-D-galactopyranosyl-(1->6)-alpha-D-galactopyranoside	C24 H42 O21	666.224	19.607	5.62887e+06	5.46729e+06	105231	51.955
114	4-(5-Amino-1,3,4-thiadiazol-2-yl)-1,2,5-oxadiazol-3-amine	C4 H4 N6 O S	184.017	20.112	1.08494e+08	1.08494e+08	421292	257.526
115	(2R)-3-(3,4-Dihydroxyphenyl)-1-methoxy-1-oxo-2-propanyl (2R,3R)-2-(3,4-dihydroxyphenyl)-4-[(1E)-3-{[(2R)-3-(3,4-dihydroxyphenyl)-1-methoxy-1-oxo-2-propanyl]oxy}-3-oxo-1-propen-1-yl]-7-hydroxy-2,3-dihy dro-1-benzofuran-3-carboxylate	C38 H34 O16	746.184	20.303	5.55549e+06	118410	92331.1	1.282
116	Hex-2-ulofuranosyl hexopyranosyl-(1->6)hexopyranoside	C18 H32 O16	504.17	20.337	1.06833e+07	259865	202633	1.282
117	N,N-Diisopropylethylamine (DIPEA)	C8 H19 N	129.152	30.598	1.41985e+10	7.18757e+09	6.84269e+09	1.05
118	4-Heptanylphosphinic acid	C7 H17 O2 P	164.096	30.605	6.83735e+08	4.95394e+08	4.46949e+08	1.108
119	N-Tetradecyl-L-serinamide	C17 H36 N2 O2	300.279	31.527	1.60488e+07	1.60488e+07	637626	25.17
120	Acetyldiisopropylphosphine	C8 H17 O P	160.101	34.537	6.4803e+08	6.07414e+08	6.4803e+08	0.937
121	1-Methoxy-2,2,3,4,4-pentamethylphosphetane 1-oxide	C9 H19 O2 P	190.112	34.548	2.58199e+07	2.00708e+07	2.58199e+07	0.777
122	(4R,4aR,9aR)-4-Methyl-4,4a,5,6,7,8,9,9a-octahydro-3H-cyclohepta[b]pyridin-2-amine	C11 H20 N2	180.163	34.607	1.30973e+08	1.2222e+08	1.30973e+08	0.933
123	4-Acetamido-2,2,6,6-Tetramethylpiperidine	C11 H22 N2 O	198.174	34.696	1.73682e+08	1.50423e+08	1.73682e+08	0.866
124	2-Amino-1-(1-azepanyl)-3-methyl-1-pentanone	C12 H24 N2 O	212.19	34.704	2.65903e+08	2.48247e+08	2.37675e+08	1.044
125	(5S,6S,7R,9R,11E,13E,15S,16R)-16-Ethyl-4-hydroxy-5,9,13,15-tetramethyl-7-[2-(methyl{3-[methyl(N-methylglycyl)amino]propyl}amino)ethyl]-2,10-dioxooxacyclohexadeca-11,13-dien-6-yl 3,4,6-trideoxy-3-(dime thylamino)-beta-D-xylo-hexopyranoside	C39 H70 N4 O8	722.517	34.83	1.0609e+07	8.74197e+06	358295	24.399
126	(2R,3R,4R,5S)-5-{[(2S)-2-[(Aminoacetyl)amino]-3-(1H-imidazol-5-yl)propanoyl]amino}-6-cyclohexyl-3,4-dihydroxy-2-isopropyl-N-{(2S,3S)-3-methyl-1-oxo-1-[(2-pyridinylmethyl)amino]-2-pentanyl}hexanamide ( non-preferred name)	C35 H56 N8 O6	684.434	38.209	2.81801e+06	2.81801e+06	162153	17.379
